# Supplementary material for: Spatiotemporal evolution and influencing factors of urban shrinkage in the Yellow River Basin, China
Source: PLoS One. 2022 Mar 22;17(3):e0264236. doi: 10.1371/journal.pone.0264236 (PMC8939817; doi:10.1371/journal.pone.0264236)
Supplement: S1 Data — (XLSX) [file pone.0264236.s001.xlsx]

## Sheet: Natural population growth rate
	2010			2011			2012			2013			2014			2015			2016			2017			2018
Provinces	Citys	Natural population growth rate（%）		Citys	Natural population growth rate（%）		Citys	Natural population growth rate（%）		Citys	Natural population growth rate（%）		Citys	Natural population growth rate（%）		Citys	Natural population growth rate（%）		Citys	Natural population growth rate（%）		Citys	Natural population growth rate（%）		Citys	Natural population growth rate（%）
		whole city	Municipal district		whole city	Municipal district		whole city	Municipal district		whole city	Municipal district		whole city	Municipal district		whole city	Municipal district		whole city	Municipal district		whole city	Municipal district		whole city	Municipal district
Shanxi	Taiyuan	5.77	5.76	Taiyuan	6.9	6.5	Taiyuan	5.7	6.3	Taiyuan	6.0	6.0	Taiyuan	9.9	10.7	Taiyuan	3.39	3.02	Taiyuan	9.61	9.87	Taiyuan	-2.08	-2.93	Taiyuan	9.84	10.27
	Datong	9.16	9.39	Datong	5.5	5.6	Datong	4.1	3.8	Datong	5.0	4.5	Datong	8.9	10.1	Datong	0.63	0.43	Datong	5.59	6.06	Datong	1.47	2.77	Datong	4.28	4.54
	Yangquan	4.04	3.48	Yangquan	3.6	2.8	Yangquan	3.8	2.8	Yangquan	5.3	4.2	Yangquan	5	4.1	Yangquan	1.45	1.62	Yangquan	4.63	4.47	Yangquan	3.96	3.32	Yangquan	4.19	4.91
	Changzhi	3.48	7.98	Changzhi	7.1	6.8	Changzhi	4.8	5.7	Changzhi	8.0	8.5	Changzhi	6.7	9.1	Changzhi	2.84	4.46	Changzhi	6.75	8.45	Changzhi	-0.88	3.62	Changzhi	6.86	9.89
	Jincheng	-1.81	9.53	Jincheng	3.3	6.9	Jincheng	2.3	8.3	Jincheng	3.6	8.2	Jincheng	1.9	10.4	Jincheng	2.8	8.9	Jincheng	3.56	9.89	Jincheng	0.23	10.52	Jincheng	5.94	13.32
	Shuozhou	8.33	10.3	Shuozhou	10.1	11	Shuozhou	9.2	13.9	Shuozhou	5.7	5.5	Shuozhou	5.6	5.8	Shuozhou	4.72	5.38	Shuozhou	8.11	6.85	Shuozhou	3.96	6.72	Shuozhou	7.47	6.35
	Jinzhong	2.36	3.88	Jinzhong	6.6	6.2	Jinzhong	5.2	5.0	Jinzhong	5.4	6.6	Jinzhong	10.4	8.3	Jinzhong	2.26	2.37	Jinzhong	8.28	6.07	Jinzhong	-0.55	-0.64	Jinzhong	7.63	9.68
	Yuncheng	1.67	1.14	Yuncheng	3	4.9	Yuncheng	3.5	4.4	Yuncheng	5.6	4.3	Yuncheng	5.4	5.7	Yuncheng	4.38	4.84	Yuncheng	5.63	5.56	Yuncheng	-1.49	3.79	Yuncheng	7.21	9.4
	Xinzhou	2.6	0.88	Xinzhou	7.9	9	Xinzhou	4.5	5.4	Xinzhou	5.1	3.6	Xinzhou	4.5	5.1	Xinzhou	1.01	2.19	Xinzhou	6.97	8.54	Xinzhou	0.58	-0.16	Xinzhou	5.17	6.6
	Linfen	2.89	4.01	Linfen	8.1	7.4	Linfen	5.4	8.7	Linfen	10.5	9.9	Linfen	10.6	11.1	Linfen	7.1	7.52	Linfen	7.85	8.59	Linfen	-0.73	2.74	Linfen	7.17	9.03
	Lvliang	5.87	6.95	Lvliang	5.3	6.9	Lvliang	4.8	7.0	Lvliang	5.3	3.5	Lvliang	5.2	7.8	Lvliang	4.89	7.25	Lvliang	5.79	6.54	Lvliang	6.12	10.92	Lvliang	4.48	10.08
Inner Mongolia	Hohhot	4	4.24	Hohhot	8.2	6.8	Hohhot	-2.2	-4.1	Hohhot	8.5	6.4	Hohhot	9.8	9.3	Hohhot	5.35	4.97	Hohhot	6.07	5.98	Hohhot	0.35	5.27	Hohhot	3.83	3.91
	Baotou	-0.38	2.89	Baotou	5.9	4.4	Baotou	5.4	4.8	Baotou	4.4	4.1	Baotou	5.6	5.1	Baotou	3.21	3.3	Baotou	2.59	6.07	Baotou	-1.43	-1.36	Baotou	0.76	1.13
	Wuhai	5.54	5.54	Wuhai	4.8	4.8	Wuhai	3.6	3.6	Wuhai	7.2	7.2	Wuhai	4.9	4.9	Wuhai	3.43	3.43	Wuhai	6.07	6.07	Wuhai	6.14	6.14	Wuhai	4.67	4.67
	Chifeng	-2.02	-2.85	Chifeng	6.1	4.6	Chifeng	3.7	5.7	Chifeng	5.6	5.6	Chifeng	5	4.8	Chifeng	4.53	6.05	Chifeng	6.10	6.58	Chifeng	-4.73	-0.83	Chifeng	2.64	4.35
	Tongliao	1.66	1.13	Tongliao	5.6	4.7	Tongliao	3.8	3.5	Tongliao	3.4	4.7	Tongliao	4	3.6	Tongliao	2.87	0.93	Tongliao	3.41	0.97	Tongliao	-6.66	-6.71	Tongliao	2.4	1.77
	Erdos	12.73	14.38	Erdos	8.3	6.8	Erdos	2.0	7.6	Erdos	9.7	7.4	Erdos	9.9	11.2	Erdos	9.46	11.84	Erdos	13.16	17.09	Erdos	7.55	11.46	Erdos	7.67	11.72
	Hulunbeier	-0.25	0.04	Hulunbeier	1	0.7	Hulunbeier	-3.4		Hulunbeier	1.6	2.7	Hulunbeier	1.9	3	Hulunbeier	-0.38	-0.5	Hulunbeier	1.83	2.82	Hulunbeier	2.03	2.74	Hulunbeier	-0.55	0.28
	Bayan Nur	5.13	5.63	Bayan Nur	2.3	3.8	Bayan Nur	2.1	7.1	Bayan Nur	6.6	6.7	Bayan Nur	7.1	2.6	Bayan Nur	5.46	5.39	Bayan Nur	5.73	6.31	Bayan Nur	-1.70	3.03	Bayan Nur	4.25	5.2
	Ulanqab	4.4	4.27	Ulanqab	7.1	5.4	Ulanqab		-15.5	Ulanqab	-4.6	-15.9	Ulanqab	3.5	7	Ulanqab	3.53	4.26	Ulanqab	2.83	3.85	Ulanqab	-0.16	-2.63	Ulanqab	2.63	3.84
Shandong	Jinan	2.78	4.21	Jinan	4.3	4.5	Jinan	3.6	4.8	Jinan	4.4	4.5	Jinan	11.1	10.5	Jinan	5.1	5.29	Jinan	8.29	8.54	Jinan	7.89	8.97	Jinan	7.52	7.71
	Qingdao	0.69	3.36	Qingdao	1.3	3.3	Qingdao	1.6	3.3	Qingdao	2.8	3.3	Qingdao	2.8	3.3	Qingdao	2.8	3.3	Qingdao	6.65	8.11	Qingdao	6.65	8.11	Qingdao	6.65	8.11
	Zibo	1.05	1.34	Zibo	2.3	2.6	Zibo	0.7	0.72	Zibo	3.3	3.5	Zibo	6.6	6.9	Zibo	4.2	3.85	Zibo	6.80	6.69	Zibo	2.79	0.61	Zibo	4.58	4.89
	Zaozhuang	7.36	10.86	Zaozhuang	3.1	2.9	Zaozhuang	3.5	3.1	Zaozhuang	4.3	2.2	Zaozhuang	7.5	7.6	Zaozhuang	7.08	6.66	Zaozhuang	12.92	15.73	Zaozhuang	11.11	13.10	Zaozhuang	13.32	12.31
	Dongying	1.81	3.81	Dongying	4.1	4.9	Dongying	1.6	2.4	Dongying	5.3	4.8	Dongying	10.1	9.4	Dongying	7.35	5.86	Dongying	10.67	10.56	Dongying	11.63	13.65	Dongying	9.72	10.75
	Yantai	-2.43	0.64	Yantai	-0.2	3.2	Yantai	-1.7	2.8	Yantai	0.6	3.3	Yantai	3.3	7.8	Yantai	-0.3	2.74	Yantai	2.78	7.31	Yantai	-1.81	1.01	Yantai	0.17	3.83
	Weifang	2.83	2.53	Weifang	2.6	3.1	Weifang	3.6	4.4	Weifang	4.4	5.4	Weifang	6.4	7.7	Weifang	6.33	7.15	Weifang	8.77	10.71	Weifang	8.07	6.86	Weifang	8.15	10.11
	Jining	8.48	5.74	Jining	7.2	7.1	Jining	6.1	4.9	Jining	9.7	7.9	Jining	21.8	17.6	Jining	9.62	11.27	Jining	10.44	9.63	Jining	10.44	8.89	Jining	10.68	10.3
	Tai'an	2.35	0.46	Tai'an	5	4.3	Tai'an	3.0	3.04	Tai'an	5.0	5.6	Tai'an	8.2	7.7	Tai'an	7.26	6.59	Tai'an	8.57	7.65	Tai'an	7.35	2.15	Tai'an	6.5	5.12
	Weihai	-1.3	4.55	Weihai	-1.6	3.8	Weihai	-1.6	6.1	Weihai	-1.2	4.5	Weihai	2.5	5.4	Weihai	-1.04	0.63	Weihai	1.69	4.76	Weihai	-3.41	-1.00	Weihai	-0.07	2.32
	Rizhao	3.46	1.54	Rizhao	3.2	4.1	Rizhao	2.1	1.6	Rizhao	8.3	7.7	Rizhao	14.9	12.3	Rizhao	8.15	7.44	Rizhao	11.92	10.74	Rizhao	12.25	9.25	Rizhao	10.07	11.11
	Laiwu	0.62	0.62	Laiwu	1	1	Laiwu	0.8	0.8	Laiwu	1.6	1.6	Laiwu	5.5	5.5	Laiwu	5.7	5.7	Laiwu	7.29	7.29	Laiwu	6.20	6.20	Laiwu	3.79	3.79
	Linyi	6.71	10.84	Linyi	6.7	6.5	Linyi	3.0	4.4	Linyi	6.3	9.5	Linyi	22.4	27.8	Linyi	12.89	17.3	Linyi	14.78	17.39	Linyi	18.56	22.46	Linyi	15.16	19.58
	Dezhou	2.12	5.6	Dezhou	8.8	8.3	Dezhou	4.0	4.9	Dezhou	8.5	8.2	Dezhou	19.7	20.3	Dezhou	8.59	8.22	Dezhou	10.80	11.54	Dezhou	6.42	3.01	Dezhou	7.15	7.66
	Liaocheng	6.65	7.3	Liaocheng	9.1	14	Liaocheng	5.7	7.0	Liaocheng	6.9	7.7	Liaocheng	25.1	33.1	Liaocheng	17.91	17.53	Liaocheng	17.39	15.65	Liaocheng	13.42	9.48	Liaocheng	10.45	10.93
	Binzhou	-0.21	3.68	Binzhou	5.4	5.9	Binzhou	0.5	3.1	Binzhou	6.0	7.6	Binzhou	12.9	14.4	Binzhou	6.54	6.8	Binzhou	8.51	9.64	Binzhou	6.82	7.21	Binzhou	7.56	8.32
	Heze	0.23	0.25	Heze	4.8	3.7	Heze	5.1	4.0	Heze	10.1	9.3	Heze	38.8	40.6	Heze	13.64	16.2	Heze	12.87	16.27	Heze	6.80	10.53	Heze	9.81	11.41
Henan	Zhengzhou	5.46	5.53	Zhengzhou	6.8	5.7	Zhengzhou	1.5	3.4	Zhengzhou	10.9	7.9	Zhengzhou	11.9	13.9	Zhengzhou	10.39	8.13	Zhengzhou	10.83	13.57	Zhengzhou	12.56	16.15	Zhengzhou	10.03	11.7
	Kaifeng	10.51	6.43	Kaifeng	12.1	6.1	Kaifeng	11.9	5.8	Kaifeng	15.0	5.7	Kaifeng	15.1	4	Kaifeng	12.72	4.68	Kaifeng	11.77	8.94	Kaifeng	1.38	1.56	Kaifeng	7.29	5.5
	Luoyang	6.86	6.57	Luoyang	6	7.1	Luoyang	1.0	4.1	Luoyang	12.9	9.3	Luoyang	11.5	8.1	Luoyang	11.45	8.95	Luoyang	11.76	13.27	Luoyang	1.86	1.60	Luoyang	6.63	6.76
	Pingdingshan	8.56	8.62	Pingdingshan	12.1	9.1	Pingdingshan	8.8	2.9	Pingdingshan	16.0	12.3	Pingdingshan	13.5	10.3	Pingdingshan	12.65	11.53	Pingdingshan	11.19	12.22	Pingdingshan	2.22	5.26	Pingdingshan	8.33	8.3
	Anyang	8.07	8.38	Anyang	11	11.3	Anyang	1.2	4.5	Anyang	15.9	12.2	Anyang	11.1	12	Anyang	12.33	8.81	Anyang	12.02	9.75	Anyang	-1.46	0.80	Anyang	7.74	7.67
	Hebi	11.65	10.79	Hebi	9.5	10	Hebi	8.6	5.69	Hebi	15.1	14.4	Hebi	14.6	12.4	Hebi	11.53	9.73	Hebi	12.31	11.55	Hebi	1.79	3.05	Hebi	8.18	7.25
	Xinxiang	5.8	7.74	Xinxiang	6.7	7.8	Xinxiang	5.2	3.9	Xinxiang	8.5	10.6	Xinxiang	8.5	8.9	Xinxiang	9.46	7.82	Xinxiang	10.34	9.90	Xinxiang	2.22	-0.42	Xinxiang	6.72	6.38
	Jiaozuo	4.48	9.7	Jiaozuo	5	6.8	Jiaozuo	1.4	4.2	Jiaozuo	8.2	7.1	Jiaozuo	9.2	8.2	Jiaozuo	11.6	9.3	Jiaozuo	9.58	9.79	Jiaozuo	1.80	1.20	Jiaozuo	7.31	7.22
	Puyang	6	4.32	Puyang	8.2	5.7	Puyang	7.8	8.6	Puyang	14.1	13.2	Puyang	6.4	14.2	Puyang	13.23	11.18	Puyang	13.06	13.77	Puyang	1.20	7.29	Puyang	10.48	10.49
	Xuchang	5.29	7.07	Xuchang	6.1	5.5	Xuchang	4.0	4.8	Xuchang	9.0	9.5	Xuchang	8.3	9	Xuchang	9.62	10.04	Xuchang	10.08	11.03	Xuchang	-2.90	-4.12	Xuchang	4.61	2.77
	Luohe	3	4.33	Luohe	-5	1.8	Luohe	0.4	1.4	Luohe	0.7	1.4	Luohe	-0.1	-2.9	Luohe	3.66	4.28	Luohe	4.01	4.73	Luohe	4.75	5.58	Luohe	4.75	5.57
	Sanmenxia	1.62	1.96	Sanmenxia	4.2	3.2	Sanmenxia	4.4	3.3	Sanmenxia	4.0	3.3	Sanmenxia	4.4	3.7	Sanmenxia	4.26	3.65	Sanmenxia	5.11	4.77	Sanmenxia	5.52	5.31	Sanmenxia	7.22	7.52
	Nanyang	16.18	14.05	Nanyang	14.4	11.9	Nanyang	8.6	12.9	Nanyang	7.2	11.8	Nanyang	6.2	5.1	Nanyang	4.93	5.21	Nanyang	4.98	6.08	Nanyang	4.81	6.63	Nanyang	8.07	9.02
	Shangqiu	4.59	4.4	Shangqiu	4.3	4.1	Shangqiu	5.1	5.0	Shangqiu	5.2	5.5	Shangqiu	4.1	2.2	Shangqiu	6.81	6.8	Shangqiu	7.06	9.09	Shangqiu	5.99	7.03	Shangqiu	9.56	10.16
	Xinyang	7.62	10.5	Xinyang	5	6.6	Xinyang	-4.0	-0.7	Xinyang	12.9	10.0	Xinyang	8.1	9.2	Xinyang	13.34	13.29	Xinyang	7.94	10.84	Xinyang	1.86	1.74	Xinyang	6.45	6.57
	Zhoukou	7.27	9.64	Zhoukou	7.1	1.3	Zhoukou	6.3	5.1	Zhoukou	11.6	15.0	Zhoukou	12.5	14.4	Zhoukou	10.54	13.75	Zhoukou	9.48	8.42	Zhoukou	4.04	7.28	Zhoukou	7.67	10.29
	Zhumadian	9.29	13.83	Zhumadian	5.3	3.7	Zhumadian	7.2	9.8	Zhumadian	9.7	13.6	Zhumadian	9.9	12.1	Zhumadian	10.18	11.68	Zhumadian	9.87	10.65	Zhumadian	-2.22	0.28	Zhumadian	8.05	3.52
Shaanxi	Xi'an	0.68	2.37	Xi'an	8.4	8.5	Xi'an	7.4	8.0	Xi'an	11.3	11.4	Xi'an	9.3	10.1	Xi'an	5.32	5.98	Xi'an	9.03	9.88	Xi'an	7.57	7.85	Xi'an	10.16	10.98
	Tongchuan	2.19	3.71	Tongchuan	2.8	2.2	Tongchuan	1.2	1.3	Tongchuan	4.7	5.3	Tongchuan	0.8	0.6	Tongchuan	2.5	2.41	Tongchuan	3.61	3.60	Tongchuan	-0.17	-0.08	Tongchuan	2.4	2.33
	Baoji	1.13	0.22	Baoji	5.8	5.5	Baoji	5.2	2.1	Baoji	5.7	4.2	Baoji	3.9	3.8	Baoji	4.79	4.97	Baoji	4.35	5.56	Baoji	0.97	-1.92	Baoji	4.41	5.46
	Xianyang	3.32	5.38	Xianyang	7.8	7.3	Xianyang	5.9	7.7	Xianyang	9.4	8.7	Xianyang	2.2	5.3	Xianyang	4.9	7.32	Xianyang	6.10	7.66	Xianyang	2.61	-1.06	Xianyang	3.83	4.6
	Weinan	4.34	10.04	Weinan	2.8	9.1	Weinan	1.4	9.1	Weinan	1.6	7.0	Weinan	1.6	8.4	Weinan	2.14	6.6	Weinan	2.05	6.84	Weinan	1.97	7.18	Weinan	3.24	8.56
	Yan 'an	14.25	22.81	Yan 'an	9.1	7.4	Yan 'an	4.2	4.3	Yan 'an	4.2	4.3	Yan 'an	4	6.5	Yan 'an	4.11	5.1	Yan 'an	9.39	11.07	Yan 'an	5.89	6.91	Yan 'an	7.23	8.72
	Hanzhong	1.36	1.94	Hanzhong	0.6	4	Hanzhong	3.1	5.3	Hanzhong	2.3	5.3	Hanzhong	2.4	2.9	Hanzhong	2.16	4.07	Hanzhong	2.44	5.32	Hanzhong	0.95	0.86	Hanzhong	2.38	2.92
	Yulin	11.07	7.76	Yulin	12.5	15	Yulin	12.8	14.7	Yulin	15.4	16.2	Yulin	11.9	13.1	Yulin	12.14	17.63	Yulin	6.90	13.81	Yulin	-16.27	13.30	Yulin	8.77	12.15
	Ankang	2.91	9.39	Ankang	2.7	2.6	Ankang	3.3	1.0	Ankang	9.1	8.8	Ankang	1.6	3.3	Ankang	2.38	-0.08	Ankang	5.35	7.57	Ankang	3.56	4.91	Ankang	3.96	6.59
	Shangluo	0.74	4.26	Shangluo	5.7	6.2	Shangluo	4.4	5.4	Shangluo	7.6	5.4	Shangluo	2	8.5	Shangluo	5.36	5.71	Shangluo	7.52	8.63	Shangluo	4.24	1.39	Shangluo	4.75	5.01
Gansu	Lanzhou	3.05	2.88	Lanzhou	6	3.1	Lanzhou	4.4	2.4	Lanzhou	6.0	5.3	Lanzhou	8.1	6.6	Lanzhou	4.87	3.76	Lanzhou	7.75	7.10	Lanzhou	1.65	-0.66	Lanzhou	4.78	3.75
	Jiayuguan	3	3	Jiayuguan	3.6	3.6	Jiayuguan	5.1	5.1	Jiayuguan	5.5	5.5	Jiayuguan	5.4	5.4	Jiayuguan	5.3	5.3	Jiayuguan	10.14	10.14	Jiayuguan	3.66	3.66	Jiayuguan	9.58	9.58
	Jinchang	6.26	6.41	Jinchang	4.7	3.9	Jinchang	6.4	4.3	Jinchang	4.3	4.95	Jinchang	5	4.7	Jinchang	5.02	5.16	Jinchang	7.84	6.19	Jinchang	-4.78	-4.80	Jinchang	5.08	6.35
	Baiyin	8.89	4.64	Baiyin	6.4	4	Baiyin	5.62	-2.0	Baiyin	11.9	8.2	Baiyin	11	6.5	Baiyin	13.84	10.86	Baiyin	10.13	10.67	Baiyin	2.24	0.95	Baiyin	9.44	9.32
	Tianshui	13.21	10.99	Tianshui	11.2	11.7	Tianshui	6.9	6.0	Tianshui	6.9	5.3	Tianshui	10.5	8.7	Tianshui	9.18	8.09	Tianshui	8.27	7.74	Tianshui	3.34	1.55	Tianshui	8.04	6.93
	Wuwei	1.2	4.85	Wuwei	2.8	2.1	Wuwei	1.1	2.0	Wuwei	3.7	3.9	Wuwei	4.7	8.9	Wuwei	4.69	4.99	Wuwei	8.35	10.93	Wuwei	-0.79	1.08	Wuwei	4.66	5.07
	Zhangye	4.47	4.76	Zhangye	1.8	-4	Zhangye	3.1	1.9	Zhangye	4.6	3.9	Zhangye	4.4	3.2	Zhangye	1.91	1.64	Zhangye	6.57	7.21	Zhangye	7.08	6.77	Zhangye	4.77	5.13
	Pingliang	6.57	7.6	Pingliang	8.3	6	Pingliang	5.6	5.6	Pingliang	5.2	9.7	Pingliang	8.6	7.3	Pingliang	4.95	4.62	Pingliang	8.00	14.27	Pingliang	1.65	5.13	Pingliang	6.83	4.2
	Jiuquan	1.98	3.31	Jiuquan	5.3	4.9	Jiuquan	2.0	4.9	Jiuquan	4.5	4.9	Jiuquan	4.5	3.8	Jiuquan	4.43	5.03	Jiuquan	5.21	4.42	Jiuquan	0.30	2.98	Jiuquan	5.05	3.89
	Qingyang	-1.53	0.11	Qingyang	12.3	13.2	Qingyang	7.2	8.0	Qingyang	12.5	13.3	Qingyang	10.2	11.6	Qingyang	9.53	7.45	Qingyang	10.25	8.14	Qingyang	3.03	5.62	Qingyang	8.29	8.51
	Dingxi	5.34	2.92	Dingxi	6.5	5.9	Dingxi	5.4	4.3	Dingxi	5.7	6.4	Dingxi	5.2	5	Dingxi	6.22	4.66	Dingxi	7.60	8.08	Dingxi	4.66	5.06	Dingxi	8.14	8.45
	Longnan	7.94	11.32	Longnan	6.1	7.2	Longnan	6.3	6.8	Longnan	12.0	5.4	Longnan	11	9.2	Longnan	9.07	9.35	Longnan	8.33	13.15	Longnan	3.23	10.55	Longnan	6.95	9.65
Qinghai	Sining	6.49	3.13	Sining	5.5	4.7	Sining	5.5	4.4	Sining	5.7	4.0	Sining	8.2	4.8	Sining	0.11	0.71	Sining	7.08	4.73	Sining	7.38	6.84	Sining	7	6.49
										Haidong	1.8	3.4	Haidong	13.7	8.2	Haidong	8.61	1.7	Haidong	9.69	4.47	Haidong	6.25	1.33	Haidong	6.99	2.51
Ningxia	Yinchuan	8.06	7.41	Yinchuan	8.9	8.3	Yinchuan	9.0	9.0	Yinchuan	11.0	9.7	Yinchuan	9.1	10.4	Yinchuan	2.08	0.52	Yinchuan	11.58	12.31	Yinchuan	7.82	8.76	Yinchuan	8.56	9.59
	Shizuishan	4.82	4.62	Shizuishan	5.3	2.8	Shizuishan	4.0	2.1	Shizuishan	3.9	2.2	Shizuishan	3.4	3	Shizuishan	2.23	3.66	Shizuishan	3.23	4.09	Shizuishan	4.12	2.91	Shizuishan	2.53	0.91
	Wuzhong		14.93	Wuzhong	2.4	3.9	Wuzhong	12.0	7.6	Wuzhong	17.4	10.0	Wuzhong	18.2	10.1	Wuzhong	9.75	-7.3	Wuzhong	12.49	8.39	Wuzhong	10.03	8.50	Wuzhong	8.46	6.13
	Guyuan	14.26	15.35	Guyuan	16.9	19.5	Guyuan	15.6	17.4	Guyuan	18.2	17.2	Guyuan	16.1	18.8	Guyuan	0.26	-9.3	Guyuan	11.86	12.90	Guyuan	9.11	11.77	Guyuan	9.97	11.19
	Zhongwei	14.54	11.36	Zhongwei	8.3	6.7	Zhongwei	9.2	7.4	Zhongwei	17.3	7.4	Zhongwei	9.8	6.7	Zhongwei	8.21	6.06	Zhongwei	9.30	6.80	Zhongwei	9.12	7.24	Zhongwei	7	6.97
	Jiyuan		5.8			5.86			5.65			5.85			6.05			6.62			7.55			8.35			6.65

## Sheet: Green coverage area of built-up
	2010			2011			2012			2013			2014			2015			2016			2017			2018
Provinces	Citys	Green coverage area of built-up areas（%）		Citys	Green coverage area of built-up areas（%）		Citys	Green coverage area of built-up areas（%）		Citys	Green coverage area of built-up areas（%）		Citys	Green coverage area of built-up areas（%）		Citys	Green coverage area of built-up areas（%）		Citys	Green coverage area of built-up areas（%）		Citys	Green coverage area of built-up areas（%）		Citys	Green coverage area of built-up areas（%）
		whole city	Municipal district		whole city	Municipal district		whole city	Municipal district		whole city	Municipal district		whole city	Municipal district		whole city	Municipal district		whole city	Municipal district		whole city	Municipal district		whole city	Municipal district
Shanxi	Taiyuan		35.75	Taiyuan		38.01	Taiyuan		39.07	Taiyuan		39.88	Taiyuan		44.77	Taiyuan		40.3	Taiyuan		40.9	Taiyuan		43.43	Taiyuan		Taiyuan
	Datong		37.46	Datong		38.5	Datong		41.7	Datong		42.73	Datong		38.76	Datong		40.09	Datong		41.02	Datong		41.78	Datong		Datong
	Yangquan		39.42	Yangquan		40.38	Yangquan		40.79	Yangquan		41.02	Yangquan		40.44	Yangquan		42.39	Yangquan		41.57	Yangquan		41.75	Yangquan		Yangquan
	Changzhi		48.25	Changzhi		45.14	Changzhi		45.24	Changzhi		45.56	Changzhi		46.08	Changzhi		46.47	Changzhi		46.97	Changzhi		47.18	Changzhi		Changzhi
	Jincheng		38.66	Jincheng		38.66	Jincheng		39.81	Jincheng		39.34	Jincheng		40.11	Jincheng		42.56	Jincheng		41.63	Jincheng		45.80	Jincheng		Jincheng
	Shuozhou		43.56	Shuozhou		46.37	Shuozhou		45.98	Shuozhou		50.05	Shuozhou		50.05	Shuozhou		42.48	Shuozhou		36.98	Shuozhou		42.87	Shuozhou		Shuozhou
	Jinzhong		40.23	Jinzhong		45.64	Jinzhong		37.6	Jinzhong		36.42	Jinzhong		37.92	Jinzhong		36.71	Jinzhong		37.52	Jinzhong		35.84	Jinzhong		Jinzhong
	Yuncheng		23.91	Yuncheng		25.51	Yuncheng		32.92	Yuncheng		33.85	Yuncheng		34.19	Yuncheng		40.59	Yuncheng		36.67	Yuncheng		36.06	Yuncheng		Yuncheng
	Xinzhou		17.33	Xinzhou		19.7	Xinzhou		24.63	Xinzhou		31.13	Xinzhou		32.11	Xinzhou		33.7	Xinzhou		36.32	Xinzhou		37.06	Xinzhou		Xinzhou
	Linfen		42.7	Linfen		40.02	Linfen		37.39	Linfen		37.91	Linfen		37.37	Linfen		37.8	Linfen		38.31	Linfen		38.37	Linfen		Linfen
	Lvliang		36.33	Lvliang		38.64	Lvliang		40	Lvliang		39.04	Lvliang		39.88	Lvliang		38.08	Lvliang		38.08	Lvliang		40.52	Lvliang		Lvliang
Inner Mongolia	Hohhot		35.73	Hohhot		35.91	Hohhot		36	Hohhot		36.47	Hohhot		40.27	Hohhot		37	Hohhot		38.30	Hohhot		39.87	Hohhot		Hohhot
	Baotou		40.09	Baotou		40.5	Baotou		42	Baotou		42.31	Baotou		42.71	Baotou		42.81	Baotou		44.13	Baotou		44.30	Baotou		Baotou
	Wuhai		33.94	Wuhai		35.29	Wuhai		40.63	Wuhai		40.75	Wuhai		41.84	Wuhai		42.4	Wuhai		42.61	Wuhai		43.00	Wuhai		Wuhai
	Chifeng		34.23	Chifeng		35.48	Chifeng		37.84	Chifeng		38.66	Chifeng		39.19	Chifeng		39.06	Chifeng		38.38	Chifeng		39.03	Chifeng		Chifeng
	Tongliao		31.5	Tongliao		31.5	Tongliao		29.9	Tongliao		33.03	Tongliao		29.77	Tongliao		42.66	Tongliao		43.05	Tongliao		43.00	Tongliao		Tongliao
	Erdos		70.72	Erdos		71.81	Erdos		63.74	Erdos		42.67	Erdos		43.23	Erdos		31.95	Erdos		42.18	Erdos		42.78	Erdos		Erdos
	Hulunbeier		32.14	Hulunbeier		32.5	Hulunbeier		34.04	Hulunbeier		22.12	Hulunbeier		9.59	Hulunbeier		9.59	Hulunbeier		22.49	Hulunbeier		35.29	Hulunbeier		Hulunbeier
	Bayan Nur		32.74	Bayan Nur		44.16	Bayan Nur		34	Bayan Nur		38.24	Bayan Nur		31.15	Bayan Nur		38.78	Bayan Nur		38.67	Bayan Nur		36.02	Bayan Nur		Bayan Nur
	Ulanqab		26.11	Ulanqab		26.2	Ulanqab		42.12	Ulanqab		41.04	Ulanqab		95.25	Ulanqab		39.72	Ulanqab		39.80	Ulanqab		40.10	Ulanqab		Ulanqab
Shandong	Jinan		37.04	Jinan		37.08	Jinan		38.02	Jinan		38.96	Jinan		39.77	Jinan		40	Jinan		40.28	Jinan		40.73	Jinan		Jinan
	Qingdao		43.43	Qingdao		44.62	Qingdao		44.66	Qingdao		44.66	Qingdao		44.68	Qingdao		39.47	Qingdao		38.58	Qingdao		39.05	Qingdao		Qingdao
	Zibo		42.11	Zibo		42.44	Zibo		43.23	Zibo		43.98	Zibo		44.39	Zibo		44.93	Zibo		45.05	Zibo		45.32	Zibo		Zibo
	Zaozhuang		39.64	Zaozhuang		39.06	Zaozhuang		40.18	Zaozhuang		40.21	Zaozhuang		42.16	Zaozhuang		42.25	Zaozhuang		42.37	Zaozhuang		42.08	Zaozhuang		Zaozhuang
	Dongying		38.6	Dongying		39.55	Dongying		40.39	Dongying		42.71	Dongying		44.25	Dongying		44.25	Dongying		43.53	Dongying		41.57	Dongying		Dongying
	Yantai		42.12	Yantai		43.26	Yantai		43.33	Yantai		43.19	Yantai		39.96	Yantai		36.23	Yantai		42.53	Yantai		42.58	Yantai		Yantai
	Weifang		40.1	Weifang		40.3	Weifang		40.33	Weifang		40.01	Weifang		40.8	Weifang		40.83	Weifang		41.99	Weifang		41.91	Weifang		Weifang
	Jining		43.6	Jining		37.36	Jining		35.26	Jining		35.85	Jining		35.41	Jining		41.27	Jining		42.41	Jining		43.06	Jining		Jining
	Tai'an		43.73	Tai'an		43.81	Tai'an		43.96	Tai'an		44.02	Tai'an		43.87	Tai'an		44.89	Tai'an		44.90	Tai'an		45.04	Tai'an		Tai'an
	Weihai		47.12	Weihai		44.31	Weihai		47.92	Weihai		47.95	Weihai		49.01	Weihai		45.9	Weihai		45.95	Weihai		45.89	Weihai		Weihai
	Rizhao		41.01	Rizhao		42.18	Rizhao		42.20	Rizhao		43	Rizhao		43.29	Rizhao		44.85	Rizhao		45.32	Rizhao		45.51	Rizhao		Rizhao
	Laiwu		44.22	Laiwu		42.17	Laiwu		42.19	Laiwu		44.4	Laiwu		46.8	Laiwu		44.93	Laiwu		45.19	Laiwu		45.00	Laiwu		Laiwu
	Linyi		46.5	Linyi		46.08	Linyi		43.35	Linyi		41.88	Linyi		41.22	Linyi		41.44	Linyi		40.73	Linyi		41.11	Linyi		Linyi
	Dezhou		27.19	Dezhou		32.46	Dezhou		32.84	Dezhou		36.34	Dezhou		43.9	Dezhou		44.84	Dezhou		43.68	Dezhou		43.52	Dezhou		Dezhou
	Liaocheng		44.2	Liaocheng		40.38	Liaocheng		44.06	Liaocheng		46.35	Liaocheng		46.7	Liaocheng		44.46	Liaocheng		44.90	Liaocheng		43.93	Liaocheng		Liaocheng
	Binzhou		38.29	Binzhou		41.7	Binzhou		45.82	Binzhou		60.58	Binzhou		60.29	Binzhou		46.06	Binzhou		33.62	Binzhou		44.82	Binzhou		Binzhou
	Heze		39.94	Heze		41.76	Heze		41.95	Heze		40.89	Heze		40.92	Heze		41.69	Heze		34.53	Heze		39.82	Heze		Heze
Henan	Zhengzhou		34.85	Zhengzhou		35.09	Zhengzhou		36.08	Zhengzhou		33.1	Zhengzhou		40.17	Zhengzhou		40.31	Zhengzhou		40.33	Zhengzhou		40.40	Zhengzhou		Zhengzhou
	Kaifeng		34.36	Kaifeng		34.36	Kaifeng		37.33	Kaifeng		32.56	Kaifeng		32.56	Kaifeng		32.43	Kaifeng		34.05	Kaifeng		36.20	Kaifeng		Kaifeng
	Luoyang		32.9	Luoyang		32.51	Luoyang		35.91	Luoyang		37.23	Luoyang		42.15	Luoyang		39.35	Luoyang		39.77	Luoyang		41.51	Luoyang		Luoyang
	Pingdingshan		38.08	Pingdingshan		38.32	Pingdingshan		39.19	Pingdingshan		39.73	Pingdingshan		40.11	Pingdingshan		40.9	Pingdingshan		40.97	Pingdingshan		40.75	Pingdingshan		Pingdingshan
	Anyang		37.49	Anyang		38.72	Anyang		27.97	Anyang		28.14	Anyang		28.55	Anyang		40.06	Anyang		40.62	Anyang		41.20	Anyang		Anyang
	Hebi		40	Hebi		40.52	Hebi		40.30	Hebi		42.19	Hebi		39.66	Hebi		39.7	Hebi		39.70	Hebi		39.91	Hebi		Hebi
	Xinxiang		41.26	Xinxiang		41.23	Xinxiang		41.30	Xinxiang		40.84	Xinxiang		39.93	Xinxiang		39.93	Xinxiang		40.10	Xinxiang		40.10	Xinxiang		Xinxiang
	Jiaozuo		41.74	Jiaozuo		39.6	Jiaozuo		38.51	Jiaozuo		37.78	Jiaozuo		37.06	Jiaozuo		38.68	Jiaozuo		40.15	Jiaozuo		40.54	Jiaozuo		Jiaozuo
	Puyang		32	Puyang		21.35	Puyang		15.02	Puyang		39.28	Puyang		38.85	Puyang		38.05	Puyang		39.05	Puyang		40.65	Puyang		Puyang
	Xuchang		38.98	Xuchang		39.84	Xuchang		39.86	Xuchang		35.75	Xuchang		38.3	Xuchang		38.36	Xuchang		35.19	Xuchang		40.00	Xuchang		Xuchang
	Luohe		38.32	Luohe		38.62	Luohe		38.60	Luohe		42.43	Luohe		35.74	Luohe		45.65	Luohe		44.97	Luohe		40.00	Luohe		Luohe
	Sanmenxia		43.47	Sanmenxia		43.47	Sanmenxia		43.47	Sanmenxia		43.47	Sanmenxia		46.5	Sanmenxia		42.73	Sanmenxia		45.49	Sanmenxia		39.85	Sanmenxia		Sanmenxia
	Nanyang		31.6	Nanyang		28	Nanyang		25.21	Nanyang		25.19	Nanyang		25.3	Nanyang		25.67	Nanyang		37.21	Nanyang		36.81	Nanyang		Nanyang
	Shangqiu		38.15	Shangqiu		38.18	Shangqiu		40.81	Shangqiu		41.5	Shangqiu		41.89	Shangqiu		41.75	Shangqiu		41.94	Shangqiu		45.87	Shangqiu		Shangqiu
	Xinyang		42.38	Xinyang		39.66	Xinyang		44.85	Xinyang		42.42	Xinyang		42.29	Xinyang		42.46	Xinyang		42.46	Xinyang		42.46	Xinyang		Xinyang
	Zhoukou		38.14	Zhoukou		38.16	Zhoukou		43.45	Zhoukou		43.76	Zhoukou		43.8	Zhoukou		41.76	Zhoukou		38.33	Zhoukou		38.22	Zhoukou		Zhoukou
	Zhumadian		41.19	Zhumadian		40.47	Zhumadian		40.31	Zhumadian		40.51	Zhumadian		40.56	Zhumadian		40.45	Zhumadian		40.60	Zhumadian		43.20	Zhumadian		Zhumadian
Shaanxi	Xi'an		40.37	Xi'an		41.1	Xi'an		42.00	Xi'an		42.2	Xi'an		42.5	Xi'an		42.58	Xi'an		43.21	Xi'an		41.11	Xi'an		Xi'an
	Tongchuan		43	Tongchuan		42.63	Tongchuan		42.73	Tongchuan		44.16	Tongchuan		44.16	Tongchuan		43.61	Tongchuan		47.38	Tongchuan		38.95	Tongchuan		Tongchuan
	Baoji		39.67	Baoji		49.27	Baoji		47.77	Baoji		46.12	Baoji		40.45	Baoji		40.48	Baoji		41.07	Baoji		41.40	Baoji		Baoji
	Xianyang		32.19	Xianyang		29.45	Xianyang		34.70	Xianyang		31.03	Xianyang		31	Xianyang		30.66	Xianyang		39.48	Xianyang		39.35	Xianyang		Xianyang
	Weinan		30.27	Weinan		28.04	Weinan		23.68	Weinan		21.44	Weinan		22.39	Weinan		22.05	Weinan		22.40	Weinan		38.72	Weinan		Weinan
	Yan 'an		26.22	Yan 'an		26.11	Yan 'an		39.00	Yan 'an		39.75	Yan 'an		39.75	Yan 'an		41.69	Yan 'an		41.69	Yan 'an		40.76	Yan 'an		Yan 'an
	Hanzhong		37.88	Hanzhong		37.65	Hanzhong		38.00	Hanzhong		38.21	Hanzhong		37.72	Hanzhong		36.66	Hanzhong		32.40	Hanzhong		38.10	Hanzhong		Hanzhong
	Yulin		25.38	Yulin		27.56	Yulin		34.83	Yulin		28.94	Yulin		35.07	Yulin		37.44	Yulin		41.20	Yulin		39.10	Yulin		Yulin
	Ankang		34.8	Ankang		32.63	Ankang		37.92	Ankang		40.54	Ankang		39.95	Ankang		43.58	Ankang		40.44	Ankang		39.62	Ankang		Ankang
	Shangluo		21.71	Shangluo		40.92	Shangluo		26.82	Shangluo		23.6	Shangluo		22.69	Shangluo		21.96	Shangluo		23.12	Shangluo		31.80	Shangluo		Shangluo
Gansu	Lanzhou		25.05	Lanzhou		25.08	Lanzhou		29.35	Lanzhou		33.92	Lanzhou		35.27	Lanzhou		34.49	Lanzhou		35.18	Lanzhou		36.59	Lanzhou		Lanzhou
	Jiayuguan		34.74	Jiayuguan		36.8	Jiayuguan		37.14	Jiayuguan		37.38	Jiayuguan		39.71	Jiayuguan		39.24	Jiayuguan		39.46	Jiayuguan		39.41	Jiayuguan		Jiayuguan
	Jinchang		32.11	Jinchang		30.77	Jinchang		31.00	Jinchang		36.44	Jinchang		36.8	Jinchang		36.43	Jinchang		36.79	Jinchang		37.07	Jinchang		Jinchang
	Baiyin		22.8	Baiyin		26.39	Baiyin		29.19	Baiyin		31.37	Baiyin		34.59	Baiyin		34.81	Baiyin		34.68	Baiyin		32.51	Baiyin		Baiyin
	Tianshui		35.4	Tianshui		36.48	Tianshui		33.67	Tianshui		34.54	Tianshui		35.54	Tianshui		38.11	Tianshui		38.43	Tianshui		38.68	Tianshui		Tianshui
	Wuwei		31.93	Wuwei		28.73	Wuwei		27.81	Wuwei		21.35	Wuwei		21.53	Wuwei		21.53	Wuwei		26.13	Wuwei		26.07	Wuwei		Wuwei
	Zhangye		26.5	Zhangye		30.25	Zhangye		29.57	Zhangye		19.78	Zhangye		19.52	Zhangye		19.03	Zhangye		38.94	Zhangye		38.91	Zhangye		Zhangye
	Pingliang		0.6	Pingliang		0.59	Pingliang		0.97	Pingliang		1	Pingliang		34.83	Pingliang		18.94	Pingliang		43.28	Pingliang		39.36	Pingliang		Pingliang
	Jiuquan		40.68	Jiuquan		36.03	Jiuquan		38.17	Jiuquan		36.44	Jiuquan		35.78	Jiuquan		37.06	Jiuquan		35.47	Jiuquan		37.21	Jiuquan		Jiuquan
	Qingyang		14	Qingyang		27	Qingyang		25.64	Qingyang		1.04	Qingyang		33.38	Qingyang		33.75	Qingyang		33.20	Qingyang		31.08	Qingyang		Qingyang
	Dingxi		25.91	Dingxi		26.26	Dingxi		26.48	Dingxi		27.04	Dingxi		27.22	Dingxi		25.16	Dingxi		25.40	Dingxi		25.67	Dingxi		Dingxi
	Longnan		1.64	Longnan		2	Longnan		2.00	Longnan		2	Longnan		3.14	Longnan		2.71	Longnan		3.07	Longnan		10.10	Longnan		Longnan
Qinghai	Sining		40.97	Sining		37.13	Sining		37.64	Sining		38.55	Sining		39.11	Sining		38.92	Sining		40.57	Sining		41.00	Sining		Sining
										Haidong		32.16	Haidong		22.36	Haidong		14.41	Haidong			Haidong		17.5	Haidong		Haidong
Ningxia	Yinchuan		42.88	Yinchuan		41.17	Yinchuan		41.72	Yinchuan		40.95	Yinchuan		43.66	Yinchuan		40.84	Yinchuan		57.71	Yinchuan		42.00	Yinchuan		Yinchuan
	Shizuishan		40.43	Shizuishan		38.2	Shizuishan		39.66	Shizuishan		0.39	Shizuishan		41.33	Shizuishan		40.56	Shizuishan		40.62	Shizuishan		40.75	Shizuishan		Shizuishan
	Wuzhong		38.79	Wuzhong		47.17	Wuzhong		39.51	Wuzhong		39.06	Wuzhong		40.7	Wuzhong		22.46	Wuzhong		40.93	Wuzhong		40.61	Wuzhong		Wuzhong
	Guyuan		28.31	Guyuan		28.31	Guyuan		27.97	Guyuan		28.15	Guyuan		27.45	Guyuan		21.56	Guyuan		36.66	Guyuan		36.68	Guyuan		Guyuan
	Zhongwei		26.03	Zhongwei		24.19	Zhongwei		36.64	Zhongwei		36.32	Zhongwei		36.82	Zhongwei		37.03	Zhongwei		23.37	Zhongwei		39.51	Zhongwei		Zhongwei
	Jiyuan		39.97			40.3			40.6			41.8			41.93			41.99			40.06			41.66			41.93

## Sheet: Local public fiscal revenue
	2010			2011			2012			2013			2014			2015			2016			2017			2018
Provinces	Citys	Local public fiscal revenue（10000yuan）		Citys	Local public fiscal revenue（10000yuan）		Citys	Local public fiscal revenue（10000yuan）		Citys	Local public fiscal revenue（10000yuan）		Citys	Local public fiscal revenue（10000yuan）		Citys	Local public fiscal revenue（10000yuan）		Citys	Local public fiscal revenue（10000yuan）		Citys	Local public fiscal revenue（10000yuan）		Citys	Local public fiscal revenue（10000yuan）
		whole city	Municipal district		whole city	Municipal district		whole city	Municipal district		whole city	Municipal district		whole city	Municipal district		whole city	Municipal district		whole city	Municipal district		whole city	Municipal district		whole city	Municipal district
Shanxi	Taiyuan	1384809	1197551	Taiyuan	1747179	1495987	Taiyuan	2156654	1869385	Taiyuan	2473261	2221192	Taiyuan	2588527	2266106	Taiyuan	2742403	2541035	Taiyuan	2826893	839780	Taiyuan	3118503	978458	Taiyuan	3732275	1219493
	Datong	551766	461208	Datong	646407	552185	Datong	803046	688129	Datong	945719	810898	Datong	1049451	891410	Datong	923963	797831	Datong	889263	777456	Datong	1082766	925644	Datong	1196911	1013748
	Yangquan	376931	292943	Yangquan	466358	348127	Yangquan	568784	421045	Yangquan	479486	362964	Yangquan	470477	358620	Yangquan	441645	319163	Yangquan	412776	323042	Yangquan	499961	403320	Yangquan	576166	444157
	Changzhi	779001	321108	Changzhi	1044071	445153	Changzhi	1334931	544295	Changzhi	1486623	553617	Changzhi	1363251	455840	Changzhi	964350	419093	Changzhi	985278	401451	Changzhi	1322832	531774	Changzhi	1506696	564579
	Jincheng	554890	238330	Jincheng	679222	305712	Jincheng	829056	391396	Jincheng	945755	463942	Jincheng	980305	489436	Jincheng	939026	470821	Jincheng	893229	387882	Jincheng	1013655	437097	Jincheng	1253028	521122
	Shuozhou	557535	380948	Shuozhou	709189	525820	Shuozhou	842500	600998	Shuozhou	953000	655590	Shuozhou	865898	628363	Shuozhou	543000	378358	Shuozhou	491229	336061	Shuozhou	732205	473584	Shuozhou	904030	570202
	Jinzhong	647518	62852	Jinzhong	780355	66849	Jinzhong	992296	98161	Jinzhong	1151305	108446	Jinzhong	1175158	112872	Jinzhong	1002430	118558	Jinzhong	1008005	120602	Jinzhong	1180603	184285	Jinzhong	1508110	129062
	Yuncheng	355403	54085	Yuncheng	408156	72931	Yuncheng	415406	73852	Yuncheng	454211	75697	Yuncheng	527871	80873	Yuncheng	562961	95437	Yuncheng	591100	111976	Yuncheng	671031	170887	Yuncheng	807408	197217
	Xinzhou	423425	24526	Xinzhou	535728	31076	Xinzhou	651651	36395	Xinzhou	737018	43449	Xinzhou	808126	50581	Xinzhou	736546	50446	Xinzhou	692427	45355	Xinzhou	732569	46239	Xinzhou	814638	48857
	Linfen	754388	102782	Linfen	891054	117105	Linfen	1107773	142772	Linfen	1181496	157258	Linfen	1182629	159573	Linfen	881813	116179	Linfen	859858	119266	Linfen	970948	120405	Linfen	1260193	171287
	Lvliang	729582	64884	Lvliang	1005058	77033	Lvliang	1419491	111466	Lvliang	1639780	121606	Lvliang	1306088	130206	Lvliang	906798	84228	Lvliang	895988	80108	Lvliang	1387790	96389	Lvliang	1748028	124802
Inner Mongolia	Hohhot	1267617	445370	Hohhot	1514252	770305	Hohhot	1786447	829319	Hohhot	1820177	954449	Hohhot	2115389	1049119	Hohhot	2474021	1218439	Hohhot	2696530	1281827	Hohhot	2015020	1062691	Hohhot	2047198	1086871
	Baotou	1391830	1116184	Baotou	1618571	999605	Baotou	1857557	1459327	Baotou	2151179	2134873	Baotou	2343186	1900592	Baotou	2523021	2132000	Baotou	2712122	2260870	Baotou	1376126	1158751	Baotou	1427491	1277355
	Wuhai	336631	336631	Wuhai	366928	366928	Wuhai	543972	543972	Wuhai	685207	685207	Wuhai	751617	751617	Wuhai	804757	804757	Wuhai	815552	815552	Wuhai	724234	724234	Wuhai	407958	407958
	Chifeng	563258	210728	Chifeng	617762	259480	Chifeng	745577	316094	Chifeng	911842	394915	Chifeng	980258	403589	Chifeng	1045777	434066	Chifeng	1117777	489602	Chifeng	1006776	472610	Chifeng	1082357	581539
	Tongliao	648329	155953	Tongliao	732500	132097	Tongliao	891721	346260	Tongliao	1036300	538772	Tongliao	1130563	496232	Tongliao	1204800	424397	Tongliao	1283365	403006	Tongliao	704603	173924	Tongliao	754852	105930
	Erdos	2390774	955969	Erdos	3461762	1008380	Erdos	3755121	778736	Erdos	4400156	2049571	Erdos	4300782	891720	Erdos	4458999	1709515	Erdos	4510263	1622068	Erdos	3568432	1627834	Erdos	4334585	1981904
	Hulunbeier	559851	52418	Hulunbeier	649059	66326	Hulunbeier	793625	88830	Hulunbeier	871405	170725	Hulunbeier	960318	202529	Hulunbeier	1033323	190266	Hulunbeier	1060263	201080	Hulunbeier	852516	164952	Hulunbeier	860403	124277
	Bayan Nur	382787	89615	Bayan Nur	427174	113949	Bayan Nur	496120	132120	Bayan Nur	579335	156821	Bayan Nur	620167	188285	Bayan Nur	657634	182400	Bayan Nur	699542	198553	Bayan Nur	572326	172804	Bayan Nur	555384	162262
	Ulanqab	173344	37147	Ulanqab	234666	61909	Ulanqab	348006	108486	Ulanqab	761713	245934	Ulanqab	510240	152332	Ulanqab	551510	171563	Ulanqab	566795	179480	Ulanqab	431063	113907	Ulanqab	462029	119980
Shandong	Jinan	2661314	2257836	Jinan	3254165	2765101	Jinan	3808218	3216250	Jinan	4820722	4080997	Jinan	5431278	4612482	Jinan	6143172	5258712	Jinan	6412167	5960117	Jinan	6772100	6264505	Jinan	7528162	7186636
	Qingdao	4526138	3296689	Qingdao	5661400	4089932	Qingdao	6701820	5096798	Qingdao	7889313	5885015	Qingdao	8952450	6618922	Qingdao	10063220	7406175	Qingdao	11000303	8012045	Qingdao	11572389	9553885	Qingdao	12319138	10261393
	Zibo	1623955	991402	Zibo	2035852	1058975	Zibo	2362825	1468896	Zibo	2730688	1722075	Zibo	2925496	1835015	Zibo	3179275	2565595	Zibo	3453776	2792084	Zibo	3615831	2917131	Zibo	3852322	3092909
	Zaozhuang	767069	465903	Zaozhuang	1001197	599691	Zaozhuang	1163669	619969	Zaozhuang	1307206	697120	Zaozhuang	1378770	738092	Zaozhuang	1493149	788121	Zaozhuang	1473995	783977	Zaozhuang	1452003	748435	Zaozhuang	1487044	781028
	Dongying	1048821	742480	Dongying	1352688	949978	Dongying	1587051	1094658	Dongying	1837943	1205191	Dongying	2062350	1336052	Dongying	2200829	1441607	Dongying	2218659	1680492	Dongying	2328804	1780693	Dongying	2445857	1852229
	Yantai	2377958	1125307	Yantai	3031922	1448303	Yantai	3573589	1726965	Yantai	4372295	2099835	Yantai	4901646	2374942	Yantai	5426570	2630229	Yantai	5771130	2765927	Yantai	6003247	2915649	Yantai	6366225	3035645
	Weifang	2024316	692766	Weifang	2539176	853661	Weifang	3061228	974740	Weifang	3839158	1199429	Weifang	4301789	1361698	Weifang	4845057	1554296	Weifang	5215369	1696433	Weifang	5391188	1882808	Weifang	5697988	2047853
	Jining	1692540	683014	Jining	2070996	831298	Jining	2456266	931543	Jining	3022366	1442386	Jining	3341968	1577340	Jining	3686166	1714539	Jining	3915168	1809542	Jining	3857066	1752782	Jining	4000166	1868995
	Tai'an	1169489	522170	Tai'an	1381166	603714	Tai'an	1588516	719745	Tai'an	1688136	797856	Tai'an	1873936	901316	Tai'an	2053136	984556	Tai'an	2067106	976613	Tai'an	2071396	1031525	Tai'an	2195269	1144368
	Weihai	1182707	471800	Weihai	1364398	552546	Weihai	1583994	555269	Weihai	1952242	796687	Weihai	2207924	1331231	Weihai	2497470	1514323	Weihai	2604969	1603332	Weihai	2730775	1693918	Weihai	2844414	1765647
	Rizhao	556128	476887	Rizhao	685007	582639	Rizhao	788569	662590	Rizhao	1000923	829577	Rizhao	1110722	896079	Rizhao	1216512	986640	Rizhao	1287300	1035738	Rizhao	1413298	1105890	Rizhao	1597723	1242354
	Laiwu	353207	353207	Laiwu	392316	392316	Laiwu	420178	420178	Laiwu	467616	467616	Laiwu	496017	496017	Laiwu	501717	501717	Laiwu	530005	530005	Laiwu	560078	560078	Laiwu	625687	625687
	Linyi	1154816	700170	Linyi	1412601	857462	Linyi	1700733	1110678	Linyi	2161016	1044913	Linyi	2510067	1299134	Linyi	2838887	1487227	Linyi	2939167	1580405	Linyi	2853399	1524177	Linyi	3118367	1691947
	Dezhou	729086	153352	Dezhou	950634	201147	Dezhou	1202354	261478	Dezhou	1500169	440752	Dezhou	1712588	596542	Dezhou	1827800	577835	Dezhou	1835081	557530	Dezhou	1874677	603349	Dezhou	2025166	666006
	Liaocheng	705022	236785	Liaocheng	965630	139845	Liaocheng	1044888	171669	Liaocheng	1355503	533421	Liaocheng	1561944	615986	Liaocheng	1759318	712956	Liaocheng	1874983	746846	Liaocheng	1865117	704296	Liaocheng	1942703	780544
	Binzhou	1039879	345336	Binzhou	1307601	422286	Binzhou	1504601	460663	Binzhou	1700901	515902	Binzhou	1871456	740930	Binzhou	2041481	795040	Binzhou	2200082	858359	Binzhou	2262838	782004	Binzhou	2405395	810840
	Heze	846873	255592	Heze	1115945	358828	Heze	1403004	442192	Heze	1593001	455993	Heze	1619658	491129	Heze	1776571	567691	Heze	1850447	686321	Heze	1865511	737464	Heze	2060321	815987
Henan	Zhengzhou	3868040	2967200	Zhengzhou	5023175	3847712	Zhengzhou	6066488	4615804	Zhengzhou	7236091	5499921	Zhengzhou	8338761	6377028	Zhengzhou	9428968	7238803	Zhengzhou	10111833	7742584	Zhengzhou	10566713	7979274	Zhengzhou	11520568	8691618
	Kaifeng	370306	223688	Kaifeng	490474	285716	Kaifeng	619175	259784	Kaifeng	807419	413239	Kaifeng	961869	481185	Kaifeng	1082750	605788	Kaifeng	1132123	620906	Kaifeng	1227427	655004	Kaifeng	1406357	731134
	Luoyang	1420232	785856	Luoyang	1782735	1071517	Luoyang	2052637	1241037	Luoyang	2340480	1429130	Luoyang	2602579	1597310	Luoyang	2866887	1754254	Luoyang	3026563	1812771	Luoyang	3259324	1911631	Luoyang	3426605	1932846
	Pingdingshan	805839	453714	Pingdingshan	952983	530627	Pingdingshan	1073568	578692	Pingdingshan	1197385	632087	Pingdingshan	1307155	681932	Pingdingshan	1178762	589069	Pingdingshan	1244603	641606	Pingdingshan	1375315	672306	Pingdingshan	1543770	755483
	Anyang	650501	384069	Anyang	773559	449519	Anyang	835701	471631	Anyang	922013	514588	Anyang	1032639	568419	Anyang	1096434	593578	Anyang	1174474	632367	Anyang	1295482	756693	Anyang	1540520	879275
	Hebi	221541	175753	Hebi	280158	218512	Hebi	326589	252236	Hebi	396400	300083	Hebi	471069	351818	Hebi	528608	392523	Hebi	556089	404487	Hebi	597266	431455	Hebi	645410	463721
	Xinxiang	704565	355798	Xinxiang	907313	457954	Xinxiang	1083460	564886	Xinxiang	1295043	627236	Xinxiang	1391294	673201	Xinxiang	1445666	688067	Xinxiang	1480562	708374	Xinxiang	1590530	702394	Xinxiang	1726625	650678
	Jiaozuo	633384	293955	Jiaozuo	745096	360740	Jiaozuo	851332	417737	Jiaozuo	973433	480814	Jiaozuo	1055746	524655	Jiaozuo	1151098	577978	Jiaozuo	1241772	616199	Jiaozuo	1337866	666645	Jiaozuo	1455042	687464
	Puyang	301725	208089	Puyang	390155	272779	Puyang	480946	335640	Puyang	605050	399078	Puyang	704000	452541	Puyang	789989	500158	Puyang	721626	433428	Puyang	811142	488442	Puyang	916555	524027
	Xuchang	574496	203113	Xuchang	741664	265637	Xuchang	903669	323203	Xuchang	1085019	411103	Xuchang	1252246	480602	Xuchang	1385496	530864	Xuchang	1318896	672842	Xuchang	1452801	742150	Xuchang	1661371	852571
	Luohe	261300	206197	Luohe	336896	262959	Luohe	416096	322682	Luohe	539844	419851	Luohe	628639	479546	Luohe	682831	498693	Luohe	759870	585330	Luohe	827000	637040	Luohe	883570	606565
	Sanmenxia	497358	147744	Sanmenxia	576051	156922	Sanmenxia	686165	185425	Sanmenxia	817873	231034	Sanmenxia	924488	235208	Sanmenxia	939398	244926	Sanmenxia	1001216	400388	Sanmenxia	1081840	429930	Sanmenxia	1202017	512646
	Nanyang	690668	272441	Nanyang	870966	331024	Nanyang	1036511	397111	Nanyang	1236254	484543	Nanyang	1410248	622089	Nanyang	1570828	681324	Nanyang	1670678	723442	Nanyang	1748352	731639	Nanyang	1818980	709694
	Shangqiu	430029	199875	Shangqiu	564443	220964	Shangqiu	701907	270641	Shangqiu	858381	322616	Shangqiu	1007474	364736	Shangqiu	1107127	391742	Shangqiu	1174346	421434	Shangqiu	1288478	483938	Shangqiu	1536592	619590
	Xinyang	340956	164494	Xinyang	443324	229493	Xinyang	554589	111306	Xinyang	679332	132980	Xinyang	770388	151856	Xinyang	910323	474524	Xinyang	946542	480747	Xinyang	1004506	503391	Xinyang	1106119	512012
	Zhoukou	383087	122317	Zhoukou	487227	159137	Zhoukou	601347	158647	Zhoukou	760460	179818	Zhoukou	909500	235497	Zhoukou	1004186	256313	Zhoukou	1038582	246830	Zhoukou	1118253	267175	Zhoukou	1293356	353303
	Zhumadian	364443	161820	Zhumadian	470997	207520	Zhumadian	589141	262559	Zhumadian	719282	314532	Zhumadian	856458	363640	Zhumadian	959790	399779	Zhumadian	1053862	434386	Zhumadian	1152034	464657	Zhumadian	1392726	538630
Shaanxi	Xi'an	2418567	2307038	Xi'an	3185486	3033967	Xi'an	3969597	3770761	Xi'an	5019751	4773282	Xi'an	5837888	4760629	Xi'an	6509853	5362806	Xi'an	6410655	5266510	Xi'an	6544997	3258179	Xi'an	6847035	3416085
	Tongchuan	137534	130704	Tongchuan	188944	69974	Tongchuan	210000	93340	Tongchuan	241041	108531	Tongchuan	220647	108470	Tongchuan	231147	113317	Tongchuan	215072	102521	Tongchuan	200554	89445	Tongchuan	230991	103330
	Baoji	387779	279568	Baoji	514389	370076	Baoji	648466	466895	Baoji	720196	504115	Baoji	780571	542808	Baoji	844747	580298	Baoji	751641	131605	Baoji	810818	558026	Baoji	877603	611105
	Xianyang	434802	253149	Xianyang	585573	316583	Xianyang	691686	383427	Xianyang	789915	432943	Xianyang	852961	200502	Xianyang	854441	183338	Xianyang	815414	178104	Xianyang	774747	443290	Xianyang	774747	443290
	Weinan	340047	27666	Weinan	442968	38611	Weinan	550567	47578	Weinan	650466	58439	Weinan	674648	65969	Weinan	720568	75456	Weinan	656930	74109	Weinan	735379	82843	Weinan	839182	90857
	Yan 'an	1051895	85312	Yan 'an	1207258	94053	Yan 'an	1392601	106435	Yan 'an	1553848	117871	Yan 'an	1681035	131976	Yan 'an	1611673	143825	Yan 'an	1305464	108050	Yan 'an	1404175	215604	Yan 'an	1483398	230992
	Hanzhong	186246	45069	Hanzhong	235544	56688	Hanzhong	300868	69571	Hanzhong	358304	81545	Hanzhong	408910	93427	Hanzhong	446693	107394	Hanzhong	451905	110065	Hanzhong	456488	181294	Hanzhong	499635	204658
	Yulin	1255369	93249	Yulin	1802477	139158	Yulin	2490582	172955	Yulin	2607340	210948	Yulin	2678400	239352	Yulin	2955900	243348	Yulin	2326940	215935	Yulin	3129353	331229	Yulin	3898436	427562
	Ankang	132272	22152	Ankang	173400	29790	Ankang	216591	39920	Ankang	253440	49158	Ankang	280886	52206	Ankang	308395	58546	Ankang	301067	53861	Ankang	280210	50211	Ankang	275055	45230
	Shangluo	120100	20271	Shangluo	164942	26407	Shangluo	214988	33502	Shangluo	256800	40155	Shangluo	290400	46010	Shangluo	317900	50326	Shangluo	267707	42899	Shangluo	217567	40125	Shangluo	218313	34085
Gansu	Lanzhou	727579	668935	Lanzhou	864897	793774	Lanzhou	1037303	965571	Lanzhou	1244956	1156617	Lanzhou	1523299	1417418	Lanzhou	1851917	1727959	Lanzhou	2154794	2011158	Lanzhou	2342001	2182607	Lanzhou	2533169	2194896
	Jiayuguan	83365	83365	Jiayuguan	110111	110111	Jiayuguan	128537	128537	Jiayuguan	153335	128537	Jiayuguan	158162	158162	Jiayuguan	151300	151300	Jiayuguan	170946	170946	Jiayuguan	183664	183664	Jiayuguan	196810	196810
	Jinchang	102203	23270	Jinchang	113825	24403	Jinchang	133214	29302	Jinchang	158695	35220	Jinchang	179917	40635	Jinchang	184743	40672	Jinchang	207479	38897	Jinchang	222173	45135	Jinchang	230794	49818
	Baiyin	118411	96093	Baiyin	171166	136534	Baiyin	240912	159246	Baiyin	241102	181303	Baiyin	259975	187039	Baiyin	254908	180617	Baiyin	287191	207294	Baiyin	299441	218867	Baiyin	310732	115921
	Tianshui	143893	58588	Tianshui	186329	76196	Tianshui	230548	171287	Tianshui	276007	204513	Tianshui	318260	232729	Tianshui	366939	266230	Tianshui	422152	310510	Tianshui	446700	335178	Tianshui	466327	360458
	Wuwei	64301	24333	Wuwei	101713	37594	Wuwei	145000	47850	Wuwei	183523	116617	Wuwei	221830	141584	Wuwei	268422	172848	Wuwei	311034	198032	Wuwei	286177	194679	Wuwei	304466	199417
	Zhangye	75843	37506	Zhangye	102670	45374	Zhangye	126623	53999	Zhangye	167223	69827	Zhangye	221355	102029	Zhangye	241363	117999	Zhangye	270966	84167	Zhangye	263250	88368	Zhangye	278425	94488
	Pingliang	130156	19105	Pingliang	160088	22468	Pingliang	195597	27695	Pingliang	226155	30919	Pingliang	240938	36400	Pingliang	247157	49695	Pingliang	265500	52601	Pingliang	275895	102513	Pingliang	304697	63047
	Jiuquan	119072	18125	Jiuquan	165018	23815	Jiuquan	211778	38281	Jiuquan	266996	38587	Jiuquan	322253	53668	Jiuquan	345580	52485	Jiuquan	362187	70714	Jiuquan	345025	74873	Jiuquan	365214	79438
	Qingyang	300247	206830	Qingyang	443401	322031	Qingyang	531091	65300	Qingyang	637346	78530	Qingyang	615358	68053	Qingyang	553993	77244	Qingyang	427604	79406	Qingyang	467845	72978	Qingyang	530859	89055
	Dingxi	72455	13765	Dingxi	100043	18309	Dingxi	131115	22428	Dingxi	170465	28148	Dingxi	215438	34018	Dingxi	243489	38175	Dingxi	250964	39284	Dingxi	228135	38341	Dingxi	240574	40874
	Longnan	93322	13975	Longnan	130594	57200	Longnan	160104	28800	Longnan	441000	100369	Longnan	492800	110169	Longnan	514942	98513	Longnan	556158	50989	Longnan	261686	98682	Longnan	599194	52463
Qinghai	Sining	345219	115724	Sining	452473	151678	Sining	547670	183590	Sining	671138	237431	Sining	838821	300399	Sining	947861	348953	Sining	752163	260046	Sining	791623	273912	Sining	929435	329129
										Haidong	136745	23867	Haidong	172620	23448	Haidong	217347	57276	Haidong	179938	43622	Haidong	168345	38699	Haidong	187324	44002
Ningxia	Yinchuan	640368	439705	Yinchuan	966202	655968	Yinchuan	1131320	789786	Yinchuan	1345999	949130	Yinchuan	1535998	1083394	Yinchuan	1712788	1225340	Yinchuan	1731960	1213995	Yinchuan	1774561	1234280	Yinchuan	1732544	1209451
	Shizuishan	216460	164495	Shizuishan	263831	195590	Shizuishan	299344	222776	Shizuishan	457559	345498	Shizuishan	344611	198436	Shizuishan	267545	181382	Shizuishan	284282	167205	Shizuishan	230627	150213	Shizuishan	239190	156872
	Wuzhong	156692	65152	Wuzhong	219148	93378	Wuzhong	287426	122447	Wuzhong	324749	127209	Wuzhong	351383	124240	Wuzhong	319659	135697	Wuzhong	424704	177334	Wuzhong	326885	131653	Wuzhong	345724	142554
	Guyuan	52581	33230	Guyuan	79788	14967	Guyuan	103345	20169	Guyuan	130567	23298	Guyuan	152950	25037	Guyuan	159094	25071	Guyuan	225025	104135	Guyuan	166805	24192	Guyuan	172600	19625
	Zhongwei	84979	78665	Zhongwei	124497	63333	Zhongwei	147435	73434	Zhongwei	170750	82080	Zhongwei	194636	92674	Zhongwei	212955	101414	Zhongwei	231458	109634	Zhongwei	240048	106494	Zhongwei	226246	110649
	Jiyuan		222156			255169			288668			346149			384098			385858			365020			404054			501410

## Sheet: Science and technology expendit
	2010			2011			2012			2013			2014			2015			2016			2017			2018
Provinces	Citys	Science and technology expenditure（10000yuan）		Citys	Science and technology expenditure（10000yuan）		Citys	Science and technology expenditure（10000yuan）		Citys	Science and technology expenditure（10000yuan）		Citys	Science and technology expenditure（10000yuan）		Citys	Science and technology expenditure（10000yuan）		Citys	Science and technology expenditure（10000yuan）		Citys	Science and technology expenditure（10000yuan）		Citys	Science and technology expenditure（10000yuan）
		whole city	Municipal district		whole city	Municipal district		whole city	Municipal district		whole city	Municipal district		whole city	Municipal district		whole city	Municipal district		whole city	Municipal district		whole city	Municipal district		whole city	Municipal district
Shanxi	Taiyuan	47015	44020	Taiyuan	77561	73687	Taiyuan	95583	91085	Taiyuan	112969	105142	Taiyuan	141469	138613	Taiyuan	128030	125485	Taiyuan	83197	7172	Taiyuan	185297	12287	Taiyuan	250447	17227
	Datong	8952	4855	Datong	10589	6563	Datong	10385	5958	Datong	11571	6791	Datong	12915	9450	Datong	7813	4923	Datong	9014	6690	Datong	22012	17035	Datong	21855	17823
	Yangquan	7190	4824	Yangquan	7521	5536	Yangquan	9741	7320	Yangquan	9244	7153	Yangquan	8329	5823	Yangquan	5815	4152	Yangquan	5324	3582	Yangquan	9088	6702	Yangquan	6539	4385
	Changzhi	14644	6476	Changzhi	23059	11858	Changzhi	25755	9315	Changzhi	28230	8266	Changzhi	14734	4255	Changzhi	16194	3995	Changzhi	35306	2591	Changzhi	19147	4162	Changzhi	19628	10214
	Jincheng	12768	5945	Jincheng	15073	7241	Jincheng	19185	10101	Jincheng	21618	11230	Jincheng	19770	10390	Jincheng	22428	11590	Jincheng	9704	3901	Jincheng	13307	3049	Jincheng	15057	3769
	Shuozhou	7314	4075	Shuozhou	9782	5313	Shuozhou	12425	6501	Shuozhou	14053	6953	Shuozhou	9705	3802	Shuozhou	9247	6314	Shuozhou	4645	2659	Shuozhou	8127	4434	Shuozhou	5616	2532
	Jinzhong	10119	1398	Jinzhong	11939	1481	Jinzhong	14058	1607	Jinzhong	17287	2055	Jinzhong	19176	877	Jinzhong	19036	1317	Jinzhong	15134	921	Jinzhong	24569	5659	Jinzhong	22871	2323
	Yuncheng	10801	1861	Yuncheng	11987	1867	Yuncheng	12035	1953	Yuncheng	18197	2041	Yuncheng	18307	2876	Yuncheng	15455	1815	Yuncheng	13375	1890	Yuncheng	20828	2386	Yuncheng	18367	2189
	Xinzhou	8927	657	Xinzhou	11537	911	Xinzhou	16441	1101	Xinzhou	17761	1212	Xinzhou	8607	515	Xinzhou	9208	1060	Xinzhou	10618	250	Xinzhou	18721	1303	Xinzhou	13771	742
	Linfen	10401	481	Linfen	11554	570	Linfen	14582	510	Linfen	16918	604	Linfen	13922	652	Linfen	9008	505	Linfen	9366	452	Linfen	17935	781	Linfen	11190	875
	Lvliang	11657	883	Lvliang	14162	1177	Lvliang	18700	1306	Lvliang	25881	1801	Lvliang	15845	790	Lvliang	10688	414	Lvliang	16646	6313	Lvliang	24553	2150	Lvliang	17641	3780
Inner Mongolia	Hohhot	19254	12308	Hohhot	22286	6216	Hohhot	23137	5095	Hohhot	31291	7418	Hohhot	36005	9447	Hohhot	25504	10919	Hohhot	42768	7517	Hohhot	36607	9350	Hohhot	33397	9266
	Baotou	29227	25455	Baotou	36556	23941	Baotou	38200	34103	Baotou	44914	49956	Baotou	51548	48964	Baotou	53969	51534	Baotou	58364	55828	Baotou	39163	37017	Baotou	48268	45777
	Wuhai	7768	7768	Wuhai	11108	11108	Wuhai	10680	10680	Wuhai	24220	24220	Wuhai	14979	14979	Wuhai	19522	19522	Wuhai	17931	17931	Wuhai	7506	7506	Wuhai	10096	10096
	Chifeng	7972	3718	Chifeng	7937	1406	Chifeng	11618	2749	Chifeng	12947	3214	Chifeng	17614	3981	Chifeng	14338	3313	Chifeng	13924	6382	Chifeng	12202	4077	Chifeng	19085	9714
	Tongliao	17410	260	Tongliao	17234	403	Tongliao	15192	681	Tongliao	21200	639	Tongliao	16102	601	Tongliao	19700	2175	Tongliao	13200	695	Tongliao	13238	3635	Tongliao	11453	427
	Erdos	28551	13134	Erdos	70905	28705	Erdos	47928	14216	Erdos	39883	15738	Erdos	23481	10145	Erdos	37109	16886	Erdos	20642	9568	Erdos	23874	7334	Erdos	34890	7436
	Hulunbeier	15864	1697	Hulunbeier	20269	2157	Hulunbeier	24046	2827	Hulunbeier	31339	3628	Hulunbeier	35378	4983	Hulunbeier	39814	5070	Hulunbeier	34328	5627	Hulunbeier	18871	364	Hulunbeier	15352	436
	Bayan Nur	8524	111	Bayan Nur	6460	109	Bayan Nur	7116	733	Bayan Nur	9305	3209	Bayan Nur	6018	417	Bayan Nur	6902	404	Bayan Nur	8585	1107	Bayan Nur	7707	535	Bayan Nur	6865	521
	Ulanqab	5589	185	Ulanqab	7601	239	Ulanqab	5657	44	Ulanqab	10230	1119	Ulanqab	14170	1514	Ulanqab	8072	1029	Ulanqab	6565	718	Ulanqab	7579	311	Ulanqab	7360	174
Shandong	Jinan	62138	55761	Jinan	75550	67734	Jinan	101185	92427	Jinan	108807	98490	Jinan	95983	82946	Jinan	114769	100056	Jinan	118638	111296	Jinan	128982	120863	Jinan	210425	208461
	Qingdao	98748	79381	Qingdao	161225	133174	Qingdao	172904	151087	Qingdao	259345	216799	Qingdao	270133	244100	Qingdao	285793	212355	Qingdao	241427	199962	Qingdao	385919	355846	Qingdao	451472	424459
	Zibo	48373	24642	Zibo	64373	21685	Zibo	79820	44523	Zibo	93916	53831	Zibo	82590	58848	Zibo	99933	86025	Zibo	105312	88308	Zibo	97567	77744	Zibo	110275	90596
	Zaozhuang	15469	13838	Zaozhuang	17363	15364	Zaozhuang	19146	16182	Zaozhuang	17793	9861	Zaozhuang	18973	16769	Zaozhuang	12482	9462	Zaozhuang	16715	14489	Zaozhuang	21150	15177	Zaozhuang	28093	22097
	Dongying	20198	12736	Dongying	21706	13585	Dongying	32217	20757	Dongying	50338	34289	Dongying	52883	38508	Dongying	26737	14095	Dongying	29646	20154	Dongying	64341	56948	Dongying	47462	24643
	Yantai	106313	68706	Yantai	127111	74738	Yantai	131381	83383	Yantai	148168	92623	Yantai	166419	102556	Yantai	186406	120041	Yantai	233111	161382	Yantai	243319	171109	Yantai	289873	212241
	Weifang	72157	29306	Weifang	91534	35551	Weifang	125780	43987	Weifang	153705	51409	Weifang	133797	54957	Weifang	138059	70376	Weifang	166100	103323	Weifang	197004	138012	Weifang	201010	134136
	Jining	52726	34959	Jining	57470	39459	Jining	67821	44951	Jining	77989	50117	Jining	80687	60130	Jining	80339	63226	Jining	76727	62623	Jining	72089	49866	Jining	74910	55545
	Tai'an	28131	12137	Tai'an	27605	9864	Tai'an	34129	13155	Tai'an	38756	14302	Tai'an	39537	17282	Tai'an	41214	17326	Tai'an	34247	15503	Tai'an	41736	22739	Tai'an	32054	16425
	Weihai	56150	24978	Weihai	56267	12452	Weihai	69604	19290	Weihai	86661	45792	Weihai	96746	63375	Weihai	122039	85021	Weihai	127987	87559	Weihai	150309	107279	Weihai	127487	82440
	Rizhao	9364	7371	Rizhao	12190	8246	Rizhao	13690	11417	Rizhao	17913	13134	Rizhao	20052	15199	Rizhao	22793	16511	Rizhao	25252	18371	Rizhao	41375	28880	Rizhao	73908	62769
	Laiwu	12986	12986	Laiwu	27642	27642	Laiwu	17406	17406	Laiwu	19909	19909	Laiwu	22358	22358	Laiwu	18827	18827	Laiwu	20760	20760	Laiwu	15081	15081	Laiwu	11709	11709
	Linyi	32862	17360	Linyi	30355	16116	Linyi	41778	21161	Linyi	47713	9221	Linyi	46000	26224	Linyi	48327	28157	Linyi	72525	52255	Linyi	45710	25853	Linyi	43679	23403
	Dezhou	20095	2630	Dezhou	26049	3953	Dezhou	32909	5785	Dezhou	54229	6828	Dezhou	42081	10411	Dezhou	75073	23209	Dezhou	59565	21486	Dezhou	51520	15514	Dezhou	137460	43041
	Liaocheng	20733	4100	Liaocheng	21411	6078	Liaocheng	32056	7485	Liaocheng	36398	12142	Liaocheng	36887	13964	Liaocheng	19775	10272	Liaocheng	13190	5661	Liaocheng	18316	9515	Liaocheng	14272	7371
	Binzhou	23966	6495	Binzhou	28282	10429	Binzhou	39752	15803	Binzhou	42252	14535	Binzhou	53697	22345	Binzhou	52655	23925	Binzhou	62596	30878	Binzhou	96054	67627	Binzhou	101917	31192
	Heze	18478	6867	Heze	24126	9098	Heze	41366	12804	Heze	35648	15966	Heze	40313	27365	Heze	23995	8910	Heze	29715	17563	Heze	22065	12390	Heze	19956	12794
Henan	Zhengzhou	95047	78944	Zhengzhou	101605	78950	Zhengzhou	152706	125846	Zhengzhou	172649	145155	Zhengzhou	144942	115490	Zhengzhou	178600	150793	Zhengzhou	217190	179999	Zhengzhou	339602	266460	Zhengzhou	361748	282057
	Kaifeng	12198	6306	Kaifeng	15221	8469	Kaifeng	18596	10471	Kaifeng	22106	11950	Kaifeng	24347	13605	Kaifeng	25394	13628	Kaifeng	31111	17713	Kaifeng	33187	15370	Kaifeng	44454	22574
	Luoyang	33101	18880	Luoyang	59624	33854	Luoyang	69057	41633	Luoyang	75275	43307	Luoyang	84721	51899	Luoyang	88889	50959	Luoyang	93307	53320	Luoyang	135537	71628	Luoyang	190121	116380
	Pingdingshan	16380	6061	Pingdingshan	22292	10071	Pingdingshan	24834	11327	Pingdingshan	26619	10098	Pingdingshan	28090	10391	Pingdingshan	21980	11415	Pingdingshan	30406	18335	Pingdingshan	37436	12702	Pingdingshan	51842	16802
	Anyang	24712	15003	Anyang	33252	19479	Anyang	35991	21458	Anyang	41174	25111	Anyang	41900	24952	Anyang	38643	28693	Anyang	41910	28121	Anyang	43210	30481	Anyang	46771	32976
	Hebi	5101	2589	Hebi	6461	3984	Hebi	7028	5335	Hebi	8722	6043	Hebi	10141	6918	Hebi	10150	7342	Hebi	12709	9429	Hebi	16940	12948	Hebi	26432	18661
	Xinxiang	25792	12940	Xinxiang	25373	9118	Xinxiang	29536	12141	Xinxiang	36390	14013	Xinxiang	39964	13322	Xinxiang	31776	11445	Xinxiang	51131	28575	Xinxiang	84934	54711	Xinxiang	95049	54775
	Jiaozuo	28113	9170	Jiaozuo	32571	11552	Jiaozuo	32829	13642	Jiaozuo	38334	16930	Jiaozuo	41304	18404	Jiaozuo	33380	17110	Jiaozuo	31726	11902	Jiaozuo	35776	11674	Jiaozuo	42445	16355
	Puyang	10898	5953	Puyang	14327	7372	Puyang	18385	9714	Puyang	21983	10472	Puyang	23160	11035	Puyang	21348	11140	Puyang	23007	11348	Puyang	23553	11717	Puyang	20436	10634
	Xuchang	13031	4381	Xuchang	16354	6027	Xuchang	21039	8919	Xuchang	28887	11217	Xuchang	41865	23156	Xuchang	27905	7796	Xuchang	28343	12780	Xuchang	50219	27349	Xuchang	64666	35180
	Luohe	4490	2860	Luohe	5697	4488	Luohe	5956	5062	Luohe	9446	6362	Luohe	11240	8167	Luohe	8975	7076	Luohe	11716	9176	Luohe	13233	11422	Luohe	46703	33031
	Sanmenxia	16261	2520	Sanmenxia	19240	4587	Sanmenxia	22354	5534	Sanmenxia	25631	6595	Sanmenxia	28669	7413	Sanmenxia	18905	2186	Sanmenxia	20768	7764	Sanmenxia	28723	11693	Sanmenxia	37625	15815
	Nanyang	35255	12231	Nanyang	43126	12405	Nanyang	51855	13958	Nanyang	61372	16970	Nanyang	66241	19199	Nanyang	61702	17700	Nanyang	70715	21364	Nanyang	83424	30581	Nanyang	99620	32780
	Shangqiu	12405	5051	Shangqiu	15847	6440	Shangqiu	18658	7976	Shangqiu	20104	7717	Shangqiu	22843	8423	Shangqiu	19306	5383	Shangqiu	19428	5759	Shangqiu	54374	15320	Shangqiu	70024	17059
	Xinyang	11600	3127	Xinyang	14102	3709	Xinyang	18281	1982	Xinyang	17703	2235	Xinyang	20183	2510	Xinyang	19989	7694	Xinyang	21613	7699	Xinyang	22204	8245	Xinyang	22911	11129
	Zhoukou	13843	2914	Zhoukou	15167	4262	Zhoukou	26306	3783	Zhoukou	30490	2895	Zhoukou	27769	2969	Zhoukou	27009	2347	Zhoukou	25997	5107	Zhoukou	33729	3743	Zhoukou	38983	2942
	Zhumadian	18033	3528	Zhumadian	21446	4721	Zhumadian	27966	5853	Zhumadian	33363	7051	Zhumadian	35876	7668	Zhumadian	33006	7791	Zhumadian	42093	16042	Zhumadian	56795	19828	Zhumadian	61273	22701
Shaanxi	Xi'an	43550	41596	Xi'an	52192	49201	Xi'an	59301	55988	Xi'an	78976	75256	Xi'an	134866	83358	Xi'an	254413	207371	Xi'an	274783	221449	Xi'an	452846	26045	Xi'an	482295	29678
	Tongchuan	2231	1832	Tongchuan	2786	1663	Tongchuan	3775	2049	Tongchuan	4263	2337	Tongchuan	4926	2881	Tongchuan	7002	4924	Tongchuan	7123	5027	Tongchuan	7828	5474	Tongchuan	6983	4519
	Baoji	12723	9465	Baoji	12823	9402	Baoji	16778	12264	Baoji	19695	14210	Baoji	24172	16750	Baoji	20000	11386	Baoji	34393	8311	Baoji	42777	31211	Baoji	83817	72617
	Xianyang	8223	2116	Xianyang	9634	2434	Xianyang	12457	4414	Xianyang	14474	4246	Xianyang	12936	1333	Xianyang	11712	745	Xianyang	20167	2355	Xianyang	29145	18581	Xianyang	29145	18581
	Weinan	5432	337	Weinan	7866	501	Weinan	10951	511	Weinan	16916	678	Weinan	25459	13026	Weinan	26117	14122	Weinan	27652	14650	Weinan	28062	14705	Weinan	29547	15707
	Yan 'an	16784	1137	Yan 'an	18488	1300	Yan 'an	21479	1512	Yan 'an	20289	1816	Yan 'an	23611	1914	Yan 'an	22408	2046	Yan 'an	24676	2091	Yan 'an	21197	2699	Yan 'an	22528	2913
	Hanzhong	6985	441	Hanzhong	8060	475	Hanzhong	10641	543	Hanzhong	13202	562	Hanzhong	14659	797	Hanzhong	15346	607	Hanzhong	17308	693	Hanzhong	18202	2964	Hanzhong	19169	3938
	Yulin	32284	2147	Yulin	35762	3405	Yulin	48166	3981	Yulin	49578	5586	Yulin	52237	6481	Yulin	19932	7105	Yulin	56526	7600	Yulin	60697	7325	Yulin	61855	7727
	Ankang	4719	435	Ankang	5653	464	Ankang	6127	514	Ankang	5901	524	Ankang	6060	530	Ankang	6670	524	Ankang	12422	448	Ankang	12862	400	Ankang	10952	290
	Shangluo	4357	407	Shangluo	5225	464	Shangluo	6420	496	Shangluo	7222	775	Shangluo	7450	920	Shangluo	8333	1055	Shangluo	7982	1135	Shangluo	7257	800	Shangluo	10120	384
Gansu	Lanzhou	20151	18996	Lanzhou	22919	21381	Lanzhou	27991	26405	Lanzhou	30475	28706	Lanzhou	31618	29286	Lanzhou	41362	39073	Lanzhou	45156	43042	Lanzhou	67851	64467	Lanzhou	60572	39934
	Jiayuguan	1101	1101	Jiayuguan	1196	1196	Jiayuguan	1329	1329	Jiayuguan	1493	1329	Jiayuguan	1930	1930	Jiayuguan	1824	1824	Jiayuguan	771	771	Jiayuguan	973	973	Jiayuguan	1231	1231
	Jinchang	2558	122	Jinchang	1484	289	Jinchang	1910	267	Jinchang	2295	215	Jinchang	3244	583	Jinchang	2031	548	Jinchang	1475	150	Jinchang	1802	149	Jinchang	2681	227
	Baiyin	2959	2105	Baiyin	5283	4212	Baiyin	6677	4905	Baiyin	6628	5184	Baiyin	8301	6133	Baiyin	6358	5554	Baiyin	8729	7558	Baiyin	7686	6115	Baiyin	6239	859
	Tianshui	7033	1706	Tianshui	8940	1943	Tianshui	8346	5692	Tianshui	12148	9169	Tianshui	11075	8866	Tianshui	10415	8140	Tianshui	10766	8311	Tianshui	12025	9865	Tianshui	11027	9327
	Wuwei	2052	583	Wuwei	3092	448	Wuwei	2937	592	Wuwei	4238	1467	Wuwei	4691	1845	Wuwei	5952	2477	Wuwei	291349	144434	Wuwei	7472	3559	Wuwei	7213	2696
	Zhangye	3289	2643	Zhangye	4582	3321	Zhangye	4874	3610	Zhangye	6182	4171	Zhangye	7382	4326	Zhangye	5302	3451	Zhangye	8512	317	Zhangye	6798	512	Zhangye	7319	635
	Pingliang	3995	752	Pingliang	4667	877	Pingliang	6447	1098	Pingliang	6513	1204	Pingliang	5636	312	Pingliang	5143	327	Pingliang	4900	279	Pingliang	5355	2809	Pingliang	3785	274
	Jiuquan	4533	615	Jiuquan	5561	732	Jiuquan	6782	849	Jiuquan	9144	1119	Jiuquan	11677	1990	Jiuquan	9487	2181	Jiuquan	7443	315	Jiuquan	8738	862	Jiuquan	9924	1414
	Qingyang	5698	2385	Qingyang	8577	4003	Qingyang	14270	1225	Qingyang	15704	1321	Qingyang	17076	1371	Qingyang	13496	1457	Qingyang	9045	1910	Qingyang	13945	1736	Qingyang	10365	1892
	Dingxi	5895	722	Dingxi	7509	1073	Dingxi	9733	1244	Dingxi	9445	1409	Dingxi	9995	1628	Dingxi	8521	910	Dingxi	8381	666	Dingxi	9309	658	Dingxi	9637	652
	Longnan	2245	189	Longnan	2089	160	Longnan	4144	256	Longnan	4586	159	Longnan	5671	309	Longnan	5837	244	Longnan	6147	344	Longnan	8055	247	Longnan	9889	1777
Qinghai	Sining	6566	4351	Sining	3439	2279	Sining	12479	8270	Sining	16641	4669	Sining	18640	5895	Sining	19770	6371	Sining	14999	4619	Sining	15715	3859	Sining	23608	4440
										Haidong	4901	3019	Haidong	4649	1934	Haidong	6794	4309	Haidong	4941	2493	Haidong	4475	1412	Haidong	3625	1838
Ningxia	Yinchuan	11625	4582	Yinchuan	22605	13799	Yinchuan	32391	21811	Yinchuan	39013	26146	Yinchuan	37980	25179	Yinchuan	32510	19037	Yinchuan	49503	32652	Yinchuan	82161	64684	Yinchuan	98630	76560
	Shizuishan	1891	1408	Shizuishan	1864	1418	Shizuishan	3897	3380	Shizuishan	7067	6269	Shizuishan	6537	5912	Shizuishan	6582	5593	Shizuishan	6923	5638	Shizuishan	9144	7690	Shizuishan	18680	16760
	Wuzhong	3424	1043	Wuzhong	5504	989	Wuzhong	6818	1683	Wuzhong	6866	2877	Wuzhong	8199	3662	Wuzhong	8679	4724	Wuzhong	10208	6373	Wuzhong	13994	7929	Wuzhong	24809	14948
	Guyuan	3865	2260	Guyuan	4045	494	Guyuan	4698	568	Guyuan	6832	516	Guyuan	6003	621	Guyuan	4815	393	Guyuan	5379	493	Guyuan	6822	398	Guyuan	10375	435
	Zhongwei	2803	643	Zhongwei	3524	1195	Zhongwei	3763	1226	Zhongwei	4584	1498	Zhongwei	13510	9870	Zhongwei	10621	6015	Zhongwei	12833	8116	Zhongwei	14609	9354	Zhongwei	17388	11701
	Jiyuan		3444			3937			4389			8071			8349			6200			8100			9737			10000

## Sheet: Education expenditure
	2010			2011			2012			2013			2014			2015			2016			2017			2018
Provinces	Citys	Education expenditure（10000yuan）		Citys	Education expenditure（10000yuan）		Citys	Education expenditure（10000yuan）		Citys	Education expenditure（10000yuan）		Citys	Education expenditure（10000yuan）		Citys	Education expenditure（10000yuan）		Citys	Education expenditure（10000yuan）		Citys	Education expenditure（10000yuan）		Citys	Education expenditure（10000yuan）
		whole city	Municipal district		whole city	Municipal district		whole city	Municipal district		whole city	Municipal district		whole city	Municipal district		whole city	Municipal district		whole city	Municipal district		whole city	Municipal district		whole city	Municipal district
Shanxi	Taiyuan	359491	287092	Taiyuan	447751	359114	Taiyuan	550372	471254	Taiyuan	547273	452835	Taiyuan	527157	442367	Taiyuan	620878	497218	Taiyuan	703360	291055	Taiyuan	730005	323762	Taiyuan	808097	357086
	Datong	332315	206609	Datong	340009	179300	Datong	442750	242520	Datong	399104	207888	Datong	386969	216885	Datong	561838	315009	Datong	542410	305048	Datong	540778	288382	Datong	518619	312960
	Yangquan	117341	68618	Yangquan	154791	83918	Yangquan	218927	129542	Yangquan	188771	122660	Yangquan	192937	111804	Yangquan	213056	127297	Yangquan	205350	117931	Yangquan	214920	126036	Yangquan	200048	116083
	Changzhi	280415	78475	Changzhi	328537	78682	Changzhi	444722	121085	Changzhi	411983	115526	Changzhi	392001	116227	Changzhi	457758	110146	Changzhi	452597	124762	Changzhi	478483	127680	Changzhi	541830	152660
	Jincheng	188874	52764	Jincheng	238221	62346	Jincheng	301484	98140	Jincheng	311163	97636	Jincheng	322069	109207	Jincheng	372241	119828	Jincheng	336436	116689	Jincheng	337864	109217	Jincheng	354831	114244
	Shuozhou	160290	80329	Shuozhou	203036	105838	Shuozhou	297409	159271	Shuozhou	271039	138699	Shuozhou	232389	113768	Shuozhou	260394	126115	Shuozhou	240244	115335	Shuozhou	233470	109188	Shuozhou	268857	138579
	Jinzhong	232362	33047	Jinzhong	321083	42171	Jinzhong	394881	53360	Jinzhong	447918	45596	Jinzhong	411080	42189	Jinzhong	520349	64300	Jinzhong	459275	54321	Jinzhong	488690	66804	Jinzhong	530385	70290
	Yuncheng	282558	23623	Yuncheng	379265	37483	Yuncheng	405658	37698	Yuncheng	519338	37321	Yuncheng	517383	43697	Yuncheng	594444	50406	Yuncheng	585159	56703	Yuncheng	599606	61373	Yuncheng	617829	64000
	Xinzhou	249340	24588	Xinzhou	328370	37098	Xinzhou	435735	43902	Xinzhou	453730	47021	Xinzhou	369184	31938	Xinzhou	421544	49602	Xinzhou	444686	47389	Xinzhou	471097	45074	Xinzhou	514854	41931
	Linfen	305003	37061	Linfen	360848	53816	Linfen	468120	55419	Linfen	436692	52665	Linfen	416684	50532	Linfen	515273	65300	Linfen	513263	58930	Linfen	516267	66361	Linfen	549494	71589
	Lvliang	335183	25392	Lvliang	428503	31064	Lvliang	608344	42269	Lvliang	616219	42798	Lvliang	525220	35747	Lvliang	598227	38296	Lvliang	599429	39994	Lvliang	644344	46508	Lvliang	731960	49776
Inner Mongolia	Hohhot	274673	56574	Hohhot	316949	150884	Hohhot	342607	160750	Hohhot	374967	158004	Hohhot	385566	179652	Hohhot	492723	255143	Hohhot	527952	243553	Hohhot	535916	242855	Hohhot	510864	238540
	Baotou	281619	225325	Baotou	365274	162402	Baotou	403763	337504	Baotou	431563	369436	Baotou	425674	346678	Baotou	500593	427655	Baotou	534160	457756	Baotou	505189	431649	Baotou	545061	465212
	Wuhai	74172	74172	Wuhai	82606	82606	Wuhai	89897	89897	Wuhai	85753	85753	Wuhai	99189	99189	Wuhai	121031	121031	Wuhai	142619	142619	Wuhai	106873	106873	Wuhai	112997	112997
	Chifeng	465904	111288	Chifeng	583775	140227	Chifeng	668023	157128	Chifeng	733927	176552	Chifeng	718435	175836	Chifeng	790760	208642	Chifeng	830157	216575	Chifeng	872383	231437	Chifeng	890257	233689
	Tongliao	312410	48821	Tongliao	344510	54328	Tongliao	388113	66521	Tongliao	419300	74480	Tongliao	433874	80278	Tongliao	537300	90220	Tongliao	524338	90956	Tongliao	519228	86774	Tongliao	515796	81622
	Erdos	438534	162919	Erdos	489624	87385	Erdos	592291	106383	Erdos	584985	217693	Erdos	565052	120228	Erdos	546996	181909	Erdos	567046	178542	Erdos	626359	208722	Erdos	629157	218321
	Hulunbeier	294539	21543	Hulunbeier	365328	29415	Hulunbeier	414693	36367	Hulunbeier	412843	52102	Hulunbeier	419538	63565	Hulunbeier	476649	64940	Hulunbeier	501899	76384	Hulunbeier	487322	58194	Hulunbeier	495770	45794
	Bayan Nur	162573	36314	Bayan Nur	191283	43214	Bayan Nur	198255	49287	Bayan Nur	221460	51623	Bayan Nur	231977	49995	Bayan Nur	282329	70525	Bayan Nur	289949	76015	Bayan Nur	278987	71832	Bayan Nur	280171	68888
	Ulanqab	178921	19588	Ulanqab	233978	24877	Ulanqab	301382	30929	Ulanqab	306912	33573	Ulanqab	352179	38115	Ulanqab	363314	46715	Ulanqab	383503	45580	Ulanqab	387189	50166	Ulanqab	387767	43448
Shandong	Jinan	503295	356173	Jinan	652914	457291	Jinan	819974	570501	Jinan	889605	640294	Jinan	932184	669499	Jinan	1163590	827793	Jinan	1308610	1078465	Jinan	1433433	1206477	Jinan	1530697	1386028
	Qingdao	860663	467241	Qingdao	1126402	584580	Qingdao	1432445	890707	Qingdao	1723376	1040057	Qingdao	1871258	1156954	Qingdao	2340929	1409151	Qingdao	2530205	1565292	Qingdao	2538189	1854999	Qingdao	2630041	1982015
	Zibo	403737	210977	Zibo	613364	293474	Zibo	733619	405832	Zibo	760205	424277	Zibo	746612	421180	Zibo	849080	623134	Zibo	938341	695639	Zibo	966525	711698	Zibo	1006701	748957
	Zaozhuang	255187	153144	Zaozhuang	341934	198197	Zaozhuang	374087	236266	Zaozhuang	383663	196263	Zaozhuang	404153	238976	Zaozhuang	460601	276654	Zaozhuang	490993	300924	Zaozhuang	508597	317149	Zaozhuang	560080	351342
	Dongying	250971	143968	Dongying	384680	227059	Dongying	474179	282814	Dongying	441862	236826	Dongying	464290	248482	Dongying	494462	266153	Dongying	525599	341909	Dongying	500649	323818	Dongying	531598	352238
	Yantai	566433	195813	Yantai	766963	268849	Yantai	964213	355230	Yantai	1019819	343312	Yantai	1046156	379894	Yantai	1226863	440780	Yantai	1313358	511788	Yantai	1156582	509330	Yantai	1229062	538304
	Weifang	730950	196436	Weifang	959695	263298	Weifang	1149141	314976	Weifang	1320019	325389	Weifang	1397928	338404	Weifang	1599313	431202	Weifang	1651986	435838	Weifang	1724106	458011	Weifang	1782993	488120
	Jining	558909	143472	Jining	753333	204318	Jining	891067	237844	Jining	956281	342327	Jining	1034668	392146	Jining	1140273	409643	Jining	1249685	447030	Jining	1309429	464420	Jining	1413531	522368
	Tai'an	306115	107933	Tai'an	406792	142111	Tai'an	477007	158803	Tai'an	514605	175953	Tai'an	531279	225982	Tai'an	650584	228971	Tai'an	647517	211791	Tai'an	690131	226900	Tai'an	748958	286153
	Weihai	317136	104874	Weihai	392778	70332	Weihai	491796	89732	Weihai	548148	156307	Weihai	591246	283534	Weihai	692775	342148	Weihai	751238	374488	Weihai	805473	396962	Weihai	826470	413547
	Rizhao	204759	129639	Rizhao	277285	168410	Rizhao	316053	186835	Rizhao	321007	186324	Rizhao	352729	213987	Rizhao	409078	243882	Rizhao	449436	254053	Rizhao	484538	256256	Rizhao	538654	290523
	Laiwu	122768	122768	Laiwu	151541	151541	Laiwu	172124	172124	Laiwu	178422	178422	Laiwu	183499	183499	Laiwu	190043	190043	Laiwu	204826	204826	Laiwu	201748	201748	Laiwu	224678	224678
	Linyi	519127	184143	Linyi	723162	294898	Linyi	852508	316618	Linyi	960888	220521	Linyi	1074817	344215	Linyi	1282424	414508	Linyi	1340715	414190	Linyi	1415646	465641	Linyi	1547356	550500
	Dezhou	286075	33396	Dezhou	417659	48287	Dezhou	516664	62035	Dezhou	604727	74625	Dezhou	526040	118218	Dezhou	609782	132635	Dezhou	651703	125398	Dezhou	684171	146511	Dezhou	729861	155983
	Liaocheng	300718	39337	Liaocheng	416360	72825	Liaocheng	549248	93262	Liaocheng	532831	135008	Liaocheng	519899	121856	Liaocheng	623317	175989	Liaocheng	683139	187458	Liaocheng	786793	232751	Liaocheng	794205	235305
	Binzhou	308079	90378	Binzhou	438849	131026	Binzhou	513378	135641	Binzhou	515652	115839	Binzhou	519503	156010	Binzhou	581816	195019	Binzhou	617857	200325	Binzhou	604237	203352	Binzhou	604230	200687
	Heze	374454	81172	Heze	549685	129161	Heze	721354	136439	Heze	691512	160022	Heze	670331	151928	Heze	806069	201631	Heze	923903	313009	Heze	1003390	300568	Heze	1046140	314789
Henan	Zhengzhou	673169	405472	Zhengzhou	919539	550385	Zhengzhou	1240176	798110	Zhengzhou	1330655	856382	Zhengzhou	1244086	806909	Zhengzhou	1476043	974089	Zhengzhou	1555258	1000047	Zhengzhou	1759635	1113908	Zhengzhou	2129214	1329201
	Kaifeng	197102	61596	Kaifeng	280696	96061	Kaifeng	335392	102915	Kaifeng	386959	118222	Kaifeng	416538	125855	Kaifeng	469561	189088	Kaifeng	515701	198302	Kaifeng	567787	220570	Kaifeng	600414	223397
	Luoyang	444986	163489	Luoyang	633278	261935	Luoyang	791906	305045	Luoyang	749178	285492	Luoyang	795392	290075	Luoyang	857003	301540	Luoyang	944713	335343	Luoyang	986725	344777	Luoyang	1086694	403715
	Pingdingshan	246863	85052	Pingdingshan	339655	120669	Pingdingshan	456050	160772	Pingdingshan	455060	172300	Pingdingshan	476693	179697	Pingdingshan	494027	177437	Pingdingshan	505125	180774	Pingdingshan	607902	214943	Pingdingshan	699613	277215
	Anyang	318105	103932	Anyang	421399	148866	Anyang	461081	165185	Anyang	497704	181124	Anyang	530467	182421	Anyang	557649	184707	Anyang	630525	206611	Anyang	695155	272606	Anyang	773766	319967
	Hebi	94143	52605	Hebi	145051	78772	Hebi	166482	86151	Hebi	197388	107478	Hebi	202858	115095	Hebi	181553	102642	Hebi	183212	98923	Hebi	195880	102020	Hebi	221373	135100
	Xinxiang	307486	84057	Xinxiang	457210	146062	Xinxiang	529562	184972	Xinxiang	604148	196793	Xinxiang	625636	203786	Xinxiang	656518	231266	Xinxiang	664379	212808	Xinxiang	696476	219821	Xinxiang	794769	229386
	Jiaozuo	196136	76444	Jiaozuo	249095	107731	Jiaozuo	331297	132745	Jiaozuo	380401	154368	Jiaozuo	362530	162559	Jiaozuo	360572	158374	Jiaozuo	347903	138705	Jiaozuo	411955	173551	Jiaozuo	433019	190349
	Puyang	211530	75525	Puyang	285029	102359	Puyang	353586	125724	Puyang	406085	140494	Puyang	415022	144653	Puyang	450357	180781	Puyang	445609	168809	Puyang	541287	191843	Puyang	609463	213948
	Xuchang	238577	48731	Xuchang	343329	79977	Xuchang	419105	96486	Xuchang	476722	108020	Xuchang	509538	109362	Xuchang	540860	131740	Xuchang	549117	186898	Xuchang	568740	202162	Xuchang	640340	260609
	Luohe	110505	64708	Luohe	162346	106092	Luohe	225757	146148	Luohe	255862	165418	Luohe	264163	165224	Luohe	264346	158874	Luohe	271411	163874	Luohe	272150	163875	Luohe	333534	200209
	Sanmenxia	181116	44496	Sanmenxia	248756	62174	Sanmenxia	292545	78162	Sanmenxia	329625	89323	Sanmenxia	349039	80319	Sanmenxia	351137	75299	Sanmenxia	369686	146801	Sanmenxia	424189	179762	Sanmenxia	429933	178004
	Nanyang	451750	99686	Nanyang	657696	145678	Nanyang	814085	170156	Nanyang	945431	221129	Nanyang	968149	233999	Nanyang	1000570	230018	Nanyang	1087962	245878	Nanyang	1218277	297663	Nanyang	1348463	316870
	Shangqiu	435776	97706	Shangqiu	615974	146660	Shangqiu	739537	169502	Shangqiu	793936	184838	Shangqiu	798039	194023	Shangqiu	705502	164428	Shangqiu	698090	174866	Shangqiu	853929	225801	Shangqiu	897283	261630
	Xinyang	400396	82482	Xinyang	582920	138037	Xinyang	750983	97800	Xinyang	743917	106892	Xinyang	799433	125302	Xinyang	817863	190668	Xinyang	925329	210777	Xinyang	1009016	218164	Xinyang	1173793	264227
	Zhoukou	451539	39626	Zhoukou	610880	60238	Zhoukou	852638	60106	Zhoukou	927743	55925	Zhoukou	904290	93514	Zhoukou	932117	90469	Zhoukou	965144	102490	Zhoukou	1016845	109275	Zhoukou	1136803	128746
	Zhumadian	351001	55995	Zhumadian	489190	88309	Zhumadian	612713	113275	Zhumadian	703454	137083	Zhumadian	740055	142449	Zhumadian	766573	141282	Zhumadian	816584	152559	Zhumadian	925915	179210	Zhumadian	1034003	231262
Shaanxi	Xi'an	530805	412429	Xi'an	745310	578580	Xi'an	1080419	813953	Xi'an	1135398	891388	Xi'an	1115171	648413	Xi'an	1183865	729020	Xi'an	1196292	816446	Xi'an	1338949	865462	Xi'an	1571932	1072455
	Tongchuan	79095	64645	Tongchuan	130514	91705	Tongchuan	164350	121296	Tongchuan	165210	121815	Tongchuan	172754	126229	Tongchuan	180958	133793	Tongchuan	189632	140901	Tongchuan	211113	156456	Tongchuan	198714	143819
	Baoji	262891	116484	Baoji	375253	160628	Baoji	539293	210089	Baoji	539407	208553	Baoji	521354	202899	Baoji	569644	218937	Baoji	608766	182126	Baoji	598546	222150	Baoji	624144	243382
	Xianyang	345745	61524	Xianyang	464627	97061	Xianyang	643765	134142	Xianyang	612997	113796	Xianyang	600643	89678	Xianyang	647314	89823	Xianyang	688056	110781	Xianyang	656749	136384	Xianyang	656749	136384
	Weinan	343265	44853	Weinan	483728	57933	Weinan	663959	90736	Weinan	665733	92695	Weinan	628419	100218	Weinan	677448	114235	Weinan	710553	113665	Weinan	783674	121465	Weinan	821504	129570
	Yan 'an	302859	32896	Yan 'an	409159	42985	Yan 'an	518799	65098	Yan 'an	570153	73636	Yan 'an	571936	77800	Yan 'an	533504	77894	Yan 'an	525320	77923	Yan 'an	532299	122822	Yan 'an	627916	128597
	Hanzhong	217375	25303	Hanzhong	312773	29601	Hanzhong	436088	38780	Hanzhong	453668	44160	Hanzhong	489027	52701	Hanzhong	542477	65514	Hanzhong	581332	70932	Hanzhong	602428	143145	Hanzhong	617950	147989
	Yulin	493799	52174	Yulin	729874	77035	Yulin	965976	99867	Yulin	980844	107421	Yulin	937142	127996	Yulin	224686	129362	Yulin	920029	131616	Yulin	1016366	144728	Yulin	1103075	171953
	Ankang	225131	65109	Ankang	311900	83241	Ankang	461997	105306	Ankang	486953	105795	Ankang	483045	105856	Ankang	536881	127522	Ankang	565252	128399	Ankang	605572	143011	Ankang	587142	113945
	Shangluo	201300	34710	Shangluo	265003	46810	Shangluo	387352	57998	Shangluo	385714	58018	Shangluo	396983	60613	Shangluo	417127	68108	Shangluo	392181	68600	Shangluo	381520	68279	Shangluo	403075	72912
Gansu	Lanzhou	295364	211454	Lanzhou	339636	241851	Lanzhou	403815	279525	Lanzhou	429490	314106	Lanzhou	514802	389769	Lanzhou	671067	512248	Lanzhou	740910	564546	Lanzhou	803250	606833	Lanzhou	799798	581717
	Jiayuguan	15175	15175	Jiayuguan	20048	20048	Jiayuguan	20581	20581	Jiayuguan	30069	20581	Jiayuguan	31233	31233	Jiayuguan	35925	35925	Jiayuguan	38380	38380	Jiayuguan	41249	41249	Jiayuguan	49846	49846
	Jinchang	35843	6785	Jinchang	43299	7892	Jinchang	53972	12097	Jinchang	55235	10936	Jinchang	54967	9792	Jinchang	71390	12310	Jinchang	74631	9436	Jinchang	80287	9808	Jinchang	82430	12200
	Baiyin	153671	51401	Baiyin	169359	55661	Baiyin	232863	69385	Baiyin	220173	65779	Baiyin	221287	70787	Baiyin	260036	81668	Baiyin	291248	88198	Baiyin	295842	87698	Baiyin	313578	82890
	Tianshui	206847	64654	Tianshui	259015	78727	Tianshui	348281	113311	Tianshui	351984	119340	Tianshui	390452	139679	Tianshui	465357	169978	Tianshui	525682	199558	Tianshui	590652	235882	Tianshui	616002	252690
	Wuwei	135558	53877	Wuwei	170181	68504	Wuwei	208301	80735	Wuwei	217056	103606	Wuwei	214253	102302	Wuwei	269953	129090	Wuwei	62808	39207	Wuwei	306035	157830	Wuwei	327658	161508
	Zhangye	87894	34713	Zhangye	108085	41022	Zhangye	149867	56744	Zhangye	160653	60875	Zhangye	174520	57898	Zhangye	197495	70789	Zhangye	227292	69979	Zhangye	234646	80931	Zhangye	230195	69733
	Pingliang	169359	22974	Pingliang	206588	27546	Pingliang	312147	38599	Pingliang	344445	45495	Pingliang	289849	39221	Pingliang	362770	65086	Pingliang	381300	54556	Pingliang	382906	82127	Pingliang	415454	74751
	Jiuquan	90555	20930	Jiuquan	106840	26866	Jiuquan	142167	32896	Jiuquan	165546	39114	Jiuquan	184212	45889	Jiuquan	207213	47361	Jiuquan	220740	61986	Jiuquan	212074	52245	Jiuquan	218071	56685
	Qingyang	191434	45984	Qingyang	255580	69028	Qingyang	294033	38711	Qingyang	363942	42726	Qingyang	327259	39816	Qingyang	408253	65921	Qingyang	428865	85142	Qingyang	427411	57175	Qingyang	445427	64172
	Dingxi	182205	31216	Dingxi	225318	35441	Dingxi	307267	44895	Dingxi	295906	44248	Dingxi	323907	48046	Dingxi	402559	58273	Dingxi	458960	73206	Dingxi	483714	75137	Dingxi	494318	73618
	Longnan	159135	29768	Longnan	196142	36919	Longnan	283952	49340	Longnan	270333	28280	Longnan	287875	52522	Longnan	336905	58835	Longnan	382997	70731	Longnan	416162	58840	Longnan	446358	81745
Qinghai	Sining	225562	223346	Sining	244771	242366	Sining	429004	424789	Sining	307716	78368	Sining	345903	83616	Sining	407928	115554	Sining	441135	109661	Sining	465621	108480	Sining	528401	155508
										Haidong	214503	43454	Haidong	276336	40679	Haidong	288285	76682	Haidong	340521	85042	Haidong	376605	88871	Haidong	380777	85352
Ningxia	Yinchuan	176372	105124	Yinchuan	180013	103014	Yinchuan	187039	101407	Yinchuan	242037	151096	Yinchuan	265523	159873	Yinchuan	296120	182362	Yinchuan	322099	192985	Yinchuan	360501	213241	Yinchuan	384219	230210
	Shizuishan	93916	61279	Shizuishan	98546	68996	Shizuishan	125073	85645	Shizuishan	109036	72748	Shizuishan	110879	71102	Shizuishan	134698	91604	Shizuishan	123201	75950	Shizuishan	122316	79939	Shizuishan	138168	88393
	Wuzhong	141631	40817	Wuzhong	151879	45153	Wuzhong	178010	38188	Wuzhong	191330	48508	Wuzhong	195428	55731	Wuzhong	240148	64274	Wuzhong	258210	67257	Wuzhong	309621	73337	Wuzhong	311272	79996
	Guyuan	164865	48648	Guyuan	197282	42623	Guyuan	203186	44513	Guyuan	240064	53654	Guyuan	256307	57350	Guyuan	290734	54627	Guyuan	356298	60814	Guyuan	391610	68610	Guyuan	350101	73102
	Zhongwei	106831	33654	Zhongwei	115097	37009	Zhongwei	134950	40943	Zhongwei	152895	53289	Zhongwei	175753	57662	Zhongwei	201427	67108	Zhongwei	215354	72521	Zhongwei	208044	62274	Zhongwei	220198	61498
	Jiyuan		55161			76000			96060			116561			116300			95500			98600			131700			134300

## Sheet: Fiscal expenditure
	2010			2011			2012			2013			2014			2015			2016			2017			2018
Provinces	Citys	Fiscal expenditure（10000yuan）		Citys	Fiscal expenditure（10000yuan）		Citys	Fiscal expenditure（10000yuan）		Citys	Fiscal expenditure（10000yuan）		Citys	Fiscal expenditure（10000yuan）		Citys	Fiscal expenditure（10000yuan）		Citys	Fiscal expenditure（10000yuan）		Citys	Fiscal expenditure（10000yuan）		Citys	Fiscal expenditure（10000yuan）
		whole city	Municipal district		whole city	Municipal district		whole city	Municipal district		whole city	Municipal district		whole city	Municipal district		whole city	Municipal district		whole city	Municipal district		whole city	Municipal district		whole city	Municipal district
Shanxi	Taiyuan	1896358	1552679	Taiyuan	2393147	1945562	Taiyuan	2774437	2228863	Taiyuan	3191090	2706586	Taiyuan	3226934	2774659	Taiyuan	4199913	3682917	Taiyuan	4240666	1322694	Taiyuan	4790558	1548757	Taiyuan	5424589	1723040
	Datong	1327751	808652	Datong	1692081	1064627	Datong	1865565	1157108	Datong	2340574	1413442	Datong	2217880	1354103	Datong	2908030	1701948	Datong	2858886	1608843	Datong	3255052	1875368	Datong	3339906	1943080
	Yangquan	595962	401921	Yangquan	710382	466881	Yangquan	885491	574808	Yangquan	863573	558634	Yangquan	869075	555585	Yangquan	1007101	631242	Yangquan	957303	587189	Yangquan	1060561	661719	Yangquan	1239346	789668
	Changzhi	1358657	417057	Changzhi	1760325	556611	Changzhi	2018280	617539	Changzhi	2458799	713116	Changzhi	2440202	750189	Changzhi	2415636	678495	Changzhi	2343437	671598	Changzhi	2684289	847604	Changzhi	3237265	1001193
	Jincheng	895069	315127	Jincheng	1132373	424569	Jincheng	1298261	464530	Jincheng	1573164	621703	Jincheng	1617219	625200	Jincheng	1801145	616937	Jincheng	1725079	602948	Jincheng	1784121	579235	Jincheng	2284586	855481
	Shuozhou	901318	501545	Shuozhou	1154207	661862	Shuozhou	1387506	797464	Shuozhou	1544659	883270	Shuozhou	1430634	809143	Shuozhou	1382931	750909	Shuozhou	1276607	650068	Shuozhou	1417217	734410	Shuozhou	1738833	892578
	Jinzhong	1205394	120108	Jinzhong	1541989	147255	Jinzhong	1787371	184765	Jinzhong	2136333	209376	Jinzhong	2168543	206586	Jinzhong	2411647	263442	Jinzhong	2471699	261559	Jinzhong	2789231	404678	Jinzhong	3226368	336451
	Yuncheng	1344544	140591	Yuncheng	1655377	184840	Yuncheng	1926396	184926	Yuncheng	2291650	201452	Yuncheng	2387663	229176	Yuncheng	2769475	271762	Yuncheng	2878358	300549	Yuncheng	3030131	581016	Yuncheng	3378723	611978
	Xinzhou	1285794	99921	Xinzhou	1522113	126096	Xinzhou	1815286	147889	Xinzhou	2131680	161445	Xinzhou	2139521	175693	Xinzhou	2420102	186453	Xinzhou	2475508	199312	Xinzhou	2906549	207051	Xinzhou	3137790	199148
	Linfen	1597644	177631	Linfen	1871259	209619	Linfen	2226858	230114	Linfen	2652646	299110	Linfen	2830807	337922	Linfen	2875251	329557	Linfen	3109586	350913	Linfen	3343427	324956	Linfen	3859235	438960
	Lvliang	1510013	97581	Lvliang	1897561	122012	Lvliang	2464733	166748	Lvliang	2922924	167146	Lvliang	2638085	194608	Lvliang	2740137	177301	Lvliang	2758512	206784	Lvliang	3153750	216544	Lvliang	4098472	217890
Inner Mongolia	Hohhot	1772800	768581	Hohhot	2556680	677622	Hohhot	2753195	647053	Hohhot	2948353	704068	Hohhot	3109084	764206	Hohhot	3606450	902804	Hohhot	4199738	1126746	Hohhot	4030357	1003304	Hohhot	3567396	882589
	Baotou	2049617	1550930	Baotou	2512724	1127743	Baotou	2911038	2206832	Baotou	3552582	3158290	Baotou	3536905	2705738	Baotou	3932680	3187747	Baotou	4143569	3385652	Baotou	3303194	2651866	Baotou	3645197	2925185
	Wuhai	635412	635412	Wuhai	781966	781966	Wuhai	935607	935607	Wuhai	907362	907362	Wuhai	947811	947811	Wuhai	1062908	1062908	Wuhai	1333233	1333233	Wuhai	903911	903911	Wuhai	1090389	1090389
	Chifeng	2197851	439324	Chifeng	2721928	537403	Chifeng	3256223	665804	Chifeng	3477996	729328	Chifeng	3604443	778418	Chifeng	4150346	890964	Chifeng	4388482	843232	Chifeng	4625060	980587	Chifeng	5102175	964564
	Tongliao	1844649	262995	Tongliao	2135200	307555	Tongliao	2555593	453546	Tongliao	2983200	511322	Tongliao	3182044	524649	Tongliao	3632000	632540	Tongliao	3580764	599949	Tongliao	3169892	374868	Tongliao	3753581	440838
	Erdos	3187910	1410773	Erdos	4466232	755714	Erdos	4832535	801425	Erdos	5186990	2008038	Erdos	5417523	1059268	Erdos	5783920	1938288	Erdos	5616384	1828915	Erdos	4733742	1765602	Erdos	5864781	2135873
	Hulunbeier	2079197	116619	Hulunbeier	2549257	144206	Hulunbeier	2944411	181976	Hulunbeier	3140161	239894	Hulunbeier	3485100	318444	Hulunbeier	3745392	365314	Hulunbeier	4127288	413853	Hulunbeier	4350520	406784	Hulunbeier	4493423	371221
	Bayan Nur	1235282	187308	Bayan Nur	1546565	289015	Bayan Nur	1828092	319966	Bayan Nur	1922926	319951	Bayan Nur	1938012	301810	Bayan Nur	2294897	413960	Bayan Nur	2358775	420969	Bayan Nur	2464211	406103	Bayan Nur	2667068	444051
	Ulanqab	1400285	121983	Ulanqab	1863639	156138	Ulanqab	2337185	332856	Ulanqab	2512916	274893	Ulanqab	2971938	317623	Ulanqab	3184005	405718	Ulanqab	3031272	358900	Ulanqab	3181106	318841	Ulanqab	3498104	346084
Shandong	Jinan	3368037	2619144	Jinan	3968831	3072004	Jinan	4656731	3613465	Jinan	5193190	4073248	Jinan	5714138	4460244	Jinan	6581813	5119203	Jinan	7412641	6489040	Jinan	8340600	7274064	Jinan	10182539	9331586
	Qingdao	5323888	3686042	Qingdao	6580605	4407460	Qingdao	7659801	5621311	Qingdao	10142273	7489557	Qingdao	10747138	7802038	Qingdao	12228664	8634389	Qingdao	13528516	9452188	Qingdao	14030252	11256819	Qingdao	15597764	12665878
	Zibo	2018701	1044737	Zibo	2531904	1120304	Zibo	2908832	1552935	Zibo	3245438	1763930	Zibo	3425263	1873890	Zibo	3828905	2988539	Zibo	4184326	3235656	Zibo	4460258	3431038	Zibo	4746250	3633453
	Zaozhuang	1289527	841717	Zaozhuang	1603447	1017280	Zaozhuang	1871868	1213653	Zaozhuang	2078039	1001425	Zaozhuang	2172070	1405072	Zaozhuang	2364093	1510609	Zaozhuang	2469788	1588206	Zaozhuang	2452853	1612172	Zaozhuang	2597389	1678862
	Dongying	1419464	919904	Dongying	1797989	1158999	Dongying	2083973	1300787	Dongying	2322472	1432348	Dongying	2413559	1424564	Dongying	2576377	1573854	Dongying	2681450	1955891	Dongying	2776552	2001254	Dongying	3062955	2224112
	Yantai	3238648	1540608	Yantai	4075326	1959384	Yantai	4768714	2314696	Yantai	5417439	2593380	Yantai	5748633	2748968	Yantai	6435311	3088639	Yantai	6792598	3281449	Yantai	7080657	3394861	Yantai	7559881	3487896
	Weifang	2910354	1024454	Weifang	3582607	1239222	Weifang	4255938	1460782	Weifang	4939637	1680103	Weifang	5277579	1797145	Weifang	6121550	2154665	Weifang	6376024	2274380	Weifang	6783951	2551617	Weifang	7334934	2705080
	Jining	2521964	889653	Jining	3003899	1026531	Jining	3624886	1184594	Jining	4282702	1728979	Jining	4668653	1905823	Jining	5150877	2006863	Jining	5556446	2113175	Jining	5696170	2107559	Jining	6196247	2428374
	Tai'an	1756137	744174	Tai'an	2083734	860151	Tai'an	2426677	991084	Tai'an	2590660	1085384	Tai'an	2857756	1225229	Tai'an	3268776	1406759	Tai'an	3305875	1358766	Tai'an	3559560	1601638	Tai'an	3810385	1793920
	Weihai	1679255	706116	Weihai	2005904	762498	Weihai	2443651	433222	Weihai	2639893	1050229	Weihai	2805973	1641269	Weihai	3383797	1971584	Weihai	3386024	2017016	Weihai	3595607	2133257	Weihai	3638370	2195048
	Rizhao	948309	681977	Rizhao	1243547	867993	Rizhao	1380239	950962	Rizhao	1582461	1084980	Rizhao	1677685	1125482	Rizhao	1853745	1245096	Rizhao	2050777	1369860	Rizhao	2322639	1475211	Rizhao	2595536	1683547
	Laiwu	519371	519371	Laiwu	592276	592276	Laiwu	667256	667256	Laiwu	758101	758101	Laiwu	801172	801172	Laiwu	838437	838437	Laiwu	865777	865777	Laiwu	887679	887679	Laiwu	1003535	1003535
	Linyi	2364649	981122	Linyi	2848859	1186670	Linyi	3489792	1516450	Linyi	4054963	836843	Linyi	4550709	1734168	Linyi	5335871	2075089	Linyi	5743259	2198950	Linyi	5896115	2141931	Linyi	6391287	2523317
	Dezhou	1549133	222316	Dezhou	1763347	264116	Dezhou	2421075	318763	Dezhou	2673469	364591	Dezhou	2752649	597025	Dezhou	3378202	611668	Dezhou	3309202	650018	Dezhou	3605225	664893	Dezhou	4141460	760105
	Liaocheng	1445957	230775	Liaocheng	1734697	268269	Liaocheng	2169992	337941	Liaocheng	2582490	861395	Liaocheng	2859605	1039080	Liaocheng	3468357	1304892	Liaocheng	3549120	1321107	Liaocheng	3806005	1441477	Liaocheng	4092080	1737969
	Binzhou	1618432	527462	Binzhou	2011716	640086	Binzhou	2265906	732083	Binzhou	2517062	771685	Binzhou	2697848	1079744	Binzhou	3093104	1202339	Binzhou	3205406	1301244	Binzhou	3302785	1294565	Binzhou	3453216	1362712
	Heze	1869663	483270	Heze	2315540	611983	Heze	2814870	711075	Heze	3202391	821044	Heze	3434842	954014	Heze	4004399	1042127	Heze	4284032	1439145	Heze	5102594	1674808	Heze	5518422	1992902
Henan	Zhengzhou	4267968	2893895	Zhengzhou	5665806	3920336	Zhengzhou	7006980	4804750	Zhengzhou	8161571	5737363	Zhengzhou	9185111	6518982	Zhengzhou	11060158	7966244	Zhengzhou	13215255	9599964	Zhengzhou	15149533	11124771	Zhengzhou	17633376	12790989
	Kaifeng	1164696	505923	Kaifeng	1449851	592424	Kaifeng	1716852	649162	Kaifeng	1970201	709276	Kaifeng	2231528	794901	Kaifeng	2643683	1194052	Kaifeng	2957759	1289360	Kaifeng	3347353	1454533	Kaifeng	3684323	1607228
	Luoyang	2307993	1044277	Luoyang	2969001	1422580	Luoyang	3451128	1600230	Luoyang	3733705	1769686	Luoyang	4129882	1950799	Luoyang	4777578	2344947	Luoyang	5169122	2531780	Luoyang	5493532	2650829	Luoyang	5974673	2868500
	Pingdingshan	1485902	639107	Pingdingshan	1751729	731284	Pingdingshan	2096506	804519	Pingdingshan	2265588	900934	Pingdingshan	2415349	938081	Pingdingshan	2594179	957558	Pingdingshan	2756609	964500	Pingdingshan	3175857	1174841	Pingdingshan	3625534	1299740
	Anyang	1406537	609078	Anyang	1745443	730536	Anyang	2048109	817702	Anyang	2167807	856204	Anyang	2342817	906381	Anyang	2735650	1055531	Anyang	2917332	1086869	Anyang	3165990	1317441	Anyang	3612316	1442091
	Hebi	591289	380390	Hebi	742467	450618	Hebi	834956	506949	Hebi	869198	481950	Hebi	940582	549666	Hebi	1149368	703656	Hebi	1157997	692994	Hebi	1224053	723208	Hebi	1305781	786901
	Xinxiang	1581959	542118	Xinxiang	2013212	718158	Xinxiang	2415023	905671	Xinxiang	2677605	940535	Xinxiang	2795059	982113	Xinxiang	3109500	1088268	Xinxiang	3257109	1109582	Xinxiang	3682581	1143772	Xinxiang	4038681	1196847
	Jiaozuo	1215497	523843	Jiaozuo	1447983	620269	Jiaozuo	1659704	721833	Jiaozuo	1831407	844257	Jiaozuo	1924798	863007	Jiaozuo	2163159	920136	Jiaozuo	2178204	926893	Jiaozuo	2395444	1081615	Jiaozuo	2689631	1163285
	Puyang	900995	341480	Puyang	1184513	461755	Puyang	1506609	581657	Puyang	1738659	658998	Puyang	1819485	691471	Puyang	2186590	849295	Puyang	2216231	770603	Puyang	2601798	832339	Puyang	3100622	943531
	Xuchang	1172338	340636	Xuchang	1503050	457656	Xuchang	1783912	506902	Xuchang	2025610	566029	Xuchang	2211765	638484	Xuchang	2495564	761158	Xuchang	2650608	1086675	Xuchang	2864298	1215482	Xuchang	3187361	1391121
	Luohe	699661	471543	Luohe	874802	591163	Luohe	1117042	750236	Luohe	1265438	846765	Luohe	1359360	879377	Luohe	1639014	1077497	Luohe	1793449	1156523	Luohe	1751000	1129000	Luohe	1840610	1152427
	Sanmenxia	952553	315810	Sanmenxia	1186131	393668	Sanmenxia	1371262	472194	Sanmenxia	1540695	531135	Sanmenxia	1656362	501463	Sanmenxia	1728331	503126	Sanmenxia	1868141	795456	Sanmenxia	2125526	929627	Sanmenxia	2439183	990604
	Nanyang	2471103	762726	Nanyang	3096480	992900	Nanyang	3865551	1124279	Nanyang	4282854	1216630	Nanyang	4513635	1298232	Nanyang	5158350	1434594	Nanyang	5487831	1525352	Nanyang	5840598	1506134	Nanyang	6486481	1629297
	Shangqiu	1799813	583751	Shangqiu	2290374	761116	Shangqiu	2863128	906567	Shangqiu	3148354	945553	Shangqiu	3520995	1129501	Shangqiu	3817032	1102150	Shangqiu	4224335	1233994	Shangqiu	4630766	1450682	Shangqiu	5025683	1496891
	Xinyang	1737596	541287	Xinyang	2228036	702113	Xinyang	2771114	370582	Xinyang	3048838	414729	Xinyang	3353735	452486	Xinyang	3748133	1063869	Xinyang	4048670	1103735	Xinyang	4460438	1196321	Xinyang	5227521	1358267
	Zhoukou	1936989	341449	Zhoukou	2448338	438439	Zhoukou	3235596	374780	Zhoukou	3542190	401768	Zhoukou	3825196	552792	Zhoukou	4337433	677687	Zhoukou	4755175	775031	Zhoukou	5133367	792755	Zhoukou	6186475	1076824
	Zhumadian	1722990	404258	Zhumadian	2125951	460702	Zhumadian	2689825	558228	Zhumadian	3077076	620846	Zhumadian	3476740	725276	Zhumadian	3837241	801509	Zhumadian	4140220	853493	Zhumadian	4772273	1027088	Zhumadian	5481483	1217413
Shaanxi	Xi'an	3716175	3208130	Xi'an	4945750	4307066	Xi'an	5974937	5154171	Xi'an	7298119	6394464	Xi'an	8195366	4061193	Xi'an	9172400	5248942	Xi'an	9425238	5818175	Xi'an	10450925	4455543	Xi'an	11518741	4826484
	Tongchuan	539588	485242	Tongchuan	643424	290939	Tongchuan	719436	369373	Tongchuan	811520	400243	Tongchuan	829030	433155	Tongchuan	898623	483677	Tongchuan	968712	536479	Tongchuan	1169875	630285	Tongchuan	1279670	675729
	Baoji	1330648	747943	Baoji	1637365	879090	Baoji	2035338	1015456	Baoji	2203859	1110318	Baoji	2356018	1168530	Baoji	2640740	1259646	Baoji	2830366	589827	Baoji	3045755	1527993	Baoji	3302829	1660561
	Xianyang	1514014	449876	Xianyang	1901867	595238	Xianyang	2363626	734913	Xianyang	2657448	784716	Xianyang	2722712	343487	Xianyang	3001911	357158	Xianyang	3389164	426911	Xianyang	3465492	1010585	Xianyang	3465492	1010585
	Weinan	1543008	176929	Weinan	1973240	226591	Weinan	2424077	274551	Weinan	2758626	365762	Weinan	2934111	409325	Weinan	3350421	459921	Weinan	3525107	421865	Weinan	4076514	480333	Weinan	4459756	523865
	Yan 'an	1927054	121655	Yan 'an	2238160	145627	Yan 'an	2642413	182449	Yan 'an	2946793	216626	Yan 'an	3104128	281407	Yan 'an	3156024	249721	Yan 'an	3273434	286122	Yan 'an	3532777	496474	Yan 'an	3976883	544680
	Hanzhong	1267868	109055	Hanzhong	1570904	141607	Hanzhong	1958365	179096	Hanzhong	2143635	212643	Hanzhong	2340003	216580	Hanzhong	2586474	264497	Hanzhong	2801731	285947	Hanzhong	3116956	665914	Hanzhong	3420165	648322
	Yulin	2371891	184757	Yulin	3161366	271719	Yulin	3988792	314069	Yulin	4222195	335598	Yulin	4233196	405025	Yulin	4646400	409384	Yulin	4711306	450187	Yulin	5551430	524548	Yulin	6489649	639406
	Ankang	1101715	225967	Ankang	1267000	261279	Ankang	1622823	321967	Ankang	1872089	355397	Ankang	2047359	409899	Ankang	2246024	492532	Ankang	2478005	510856	Ankang	2744518	528798	Ankang	3196579	620638
	Shangluo	901970	108157	Shangluo	1067786	141135	Shangluo	1340284	198269	Shangluo	1463373	210506	Shangluo	1632381	245118	Shangluo	1815306	271961	Shangluo	1929800	310358	Shangluo	2109800	313492	Shangluo	2429454	373916
Gansu	Lanzhou	1469264	1174627	Lanzhou	1754806	1408993	Lanzhou	2025976	1617166	Lanzhou	2423426	1979578	Lanzhou	2801041	2323451	Lanzhou	3440019	2879576	Lanzhou	4241597	3555227	Lanzhou	4293614	3525233	Lanzhou	4656417	3410789
	Jiayuguan	121922	121922	Jiayuguan	167839	167839	Jiayuguan	196245	196245	Jiayuguan	225419	192245	Jiayuguan	220571	220571	Jiayuguan	250995	250995	Jiayuguan	242761	242761	Jiayuguan	277274	277274	Jiayuguan	325543	325543
	Jinchang	245239	61589	Jinchang	286949	65861	Jinchang	335796	76225	Jinchang	386400	85423	Jinchang	503214	102593	Jinchang	521734	107839	Jinchang	574615	101969	Jinchang	596972	97524	Jinchang	627625	112269
	Baiyin	721316	327650	Baiyin	844129	386560	Baiyin	1128420	500776	Baiyin	1177355	513434	Baiyin	1149439	485475	Baiyin	1308566	562711	Baiyin	1607503	725346	Baiyin	1601737	674769	Baiyin	1622584	356688
	Tianshui	1114669	320180	Tianshui	1328374	390304	Tianshui	1591448	734452	Tianshui	1738953	833512	Tianshui	1793196	840025	Tianshui	2239238	1102840	Tianshui	2515359	1270650	Tianshui	2789728	1384360	Tianshui	2913421	1356937
	Wuwei	753123	245441	Wuwei	971898	315000	Wuwei	1225756	391370	Wuwei	1334030	621006	Wuwei	1507620	726172	Wuwei	1718832	635802	Wuwei	1759339	794990	Wuwei	2021616	951078	Wuwei	2011004	828829
	Zhangye	589433	229490	Zhangye	748245	282588	Zhangye	853561	315940	Zhangye	964116	373562	Zhangye	1078852	415853	Zhangye	1234755	493541	Zhangye	1454936	393576	Zhangye	1645001	435512	Zhangye	1610043	432610
	Pingliang	858600	119858	Pingliang	1021848	154439	Pingliang	1240596	177113	Pingliang	1300000	207802	Pingliang	1378902	216900	Pingliang	1613904	269092	Pingliang	1729000	282066	Pingliang	1919643	551693	Pingliang	2127461	361299
	Jiuquan	597463	103603	Jiuquan	754091	142544	Jiuquan	889284	163172	Jiuquan	966940	170895	Jiuquan	1049846	187796	Jiuquan	1101950	207907	Jiuquan	1276374	265580	Jiuquan	1415348	275362	Jiuquan	1372051	286151
	Qingyang	1136575	383304	Qingyang	1351335	449569	Qingyang	1587875	209800	Qingyang	1833559	216858	Qingyang	1856788	245672	Qingyang	2075730	261666	Qingyang	2152339	269372	Qingyang	2343521	267581	Qingyang	2516875	277141
	Dingxi	907177	140948	Dingxi	1177050	185597	Dingxi	1486708	211624	Dingxi	1769167	232736	Dingxi	1802643	239814	Dingxi	1978548	307451	Dingxi	2005013	318055	Dingxi	2184779	351711	Dingxi	2509407	409468
	Longnan	1370985	223833	Longnan	1101301	180631	Longnan	1470433	207100	Longnan	1603186	221100	Longnan	1644455	250914	Longnan	1970328	316527	Longnan	2084443	356945	Longnan	2259479	316853	Longnan	2627855	438487
Qinghai	Sining	1089186	1086976	Sining	1500435	1497391	Sining	1853230	1849470	Sining	2075698	1259767	Sining	2481367	552182	Sining	2800252	633387	Sining	2878050	670552	Sining	2883747	623248	Sining	2974766	713166
										Haidong	1530640	227591	Haidong	1802504	277696	Haidong	2084092	553110	Haidong	2054107	496314	Haidong	1978609	500302	Haidong	2160078	592619
Ningxia	Yinchuan	1199157	704761	Yinchuan	1472515	874762	Yinchuan	1867446	1092984	Yinchuan	2205311	1320640	Yinchuan	2639036	1636158	Yinchuan	3092658	2137474	Yinchuan	3310717	2162047	Yinchuan	3418283	2189993	Yinchuan	3632756	2283431
	Shizuishan	613332	429573	Shizuishan	650265	446224	Shizuishan	777124	549971	Shizuishan	832957	578110	Shizuishan	790531	517078	Shizuishan	801685	516370	Shizuishan	877721	581829	Shizuishan	926740	585256	Shizuishan	1001534	639939
	Wuzhong	783724	261176	Wuzhong	1081638	342938	Wuzhong	1399374	487886	Wuzhong	1398375	477658	Wuzhong	1449493	481505	Wuzhong	1568074	500245	Wuzhong	1937856	571655	Wuzhong	2002162	535249	Wuzhong	2048878	572145
	Guyuan	786629	288111	Guyuan	1081060	186667	Guyuan	1359933	227775	Guyuan	1494503	269458	Guyuan	1654252	264392	Guyuan	1835195	309841	Guyuan	2195438	586211	Guyuan	2259975	383724	Guyuan	2405892	420436
	Zhongwei	584159	233508	Zhongwei	775183	302723	Zhongwei	1008440	394290	Zhongwei	1105813	445093	Zhongwei	1061792	401003	Zhongwei	1187415	467660	Zhongwei	1429628	594620	Zhongwei	1566932	597937	Zhongwei	1625528	598806
	Jiyuan		36987			398858			476807			574660			588717			593228			565589			650095			690382

## Sheet: Number of certified physicians
	2010			2011			2012			2013			2014			2015			2016			2017			2018
Provinces	Citys	Number of certified physicians(person)		Citys	Number of certified physicians(person)		Citys	Number of certified physicians(person)		Citys	Number of certified physicians(person)		Citys	Number of certified physicians(person)		Citys	Number of certified physicians(person)		Citys	Number of certified physicians(person)		Citys	Number of certified physicians(person)		Citys	Number of certified physicians(person)
		whole city	Municipal district		whole city	Municipal district		whole city	Municipal district		whole city	Municipal district		whole city	Municipal district		whole city	Municipal district		whole city	Municipal district		whole city	Municipal district		whole city	Municipal district
Shanxi	Taiyuan	16066	14601	Taiyuan	16797	15476	Taiyuan	18047	17190	Taiyuan	18913	17442	Taiyuan	19306	17612	Taiyuan	20045	18352	Taiyuan	20835	19355	Taiyuan	21476	19606	Taiyuan	23018	20747
	Datong	8369	6309	Datong	8318	6098	Datong	8681	6398	Datong	8712	6450	Datong	8992	6740	Datong	9149	6838	Datong	9389	7113	Datong	9464	7162	Datong	9511	7162
	Yangquan	3897	2913	Yangquan	3777	2793	Yangquan	3835	2761	Yangquan	3746	2810	Yangquan	3946	2954	Yangquan	2674	1999	Yangquan	3843	2776	Yangquan	3893	2820	Yangquan	4059	2935
	Changzhi	7117	3645	Changzhi	7712	3679	Changzhi	7734	3917	Changzhi	7716	4060	Changzhi	7853	4096	Changzhi	7977	3980	Changzhi	8038	4035	Changzhi	8252	4428	Changzhi	8696	4491
	Jincheng	5764	2178	Jincheng	5354	2123	Jincheng	5637	2251	Jincheng	5830	2364	Jincheng	7682	2387	Jincheng	8133	2381	Jincheng	5532	2616	Jincheng	5730	2624	Jincheng	5875	2603
	Shuozhou	3527	1976	Shuozhou	3443	1906	Shuozhou	3443	1406	Shuozhou	3478	1424	Shuozhou	3343	1620	Shuozhou	3513	1649	Shuozhou	2827	1702	Shuozhou	2884	1611	Shuozhou	3129	1781
	Jinzhong	6396	3534	Jinzhong	6789	3827	Jinzhong	6669	1987	Jinzhong	6666	2119	Jinzhong	6514	2001	Jinzhong	6819	2132	Jinzhong	6813	2216	Jinzhong	7129	2376	Jinzhong	7427	2497
	Yuncheng	19717	3612	Yuncheng	20538	3678	Yuncheng	20595	3678	Yuncheng	20595	3678	Yuncheng	20595	3678	Yuncheng	11393	3154	Yuncheng	10937	2339	Yuncheng	11583	1262	Yuncheng	12486	4117
	Xinzhou	6097	2162	Xinzhou	6196	2207	Xinzhou	7259	2947	Xinzhou	11812	2965	Xinzhou	13447	3671	Xinzhou	13678	3777	Xinzhou	5877	1135	Xinzhou	5923	1583	Xinzhou	6067	1332
	Linfen	6441	3105	Linfen	9326	3067	Linfen	9449	3071	Linfen	9493	3032	Linfen	9831	3096	Linfen	10512	3445	Linfen	10587	3596	Linfen	11043	3767	Linfen	11602	4114
	Lvliang	12749	1306	Lvliang	11375	1600	Lvliang	12737	1061	Lvliang	10063	1046	Lvliang	6484	815	Lvliang	6657	888	Lvliang	7268	1246	Lvliang	7201	1250	Lvliang	7469	1281
Inner Mongolia	Hohhot	6984	5905	Hohhot	6639	5674	Hohhot	4772	3451	Hohhot	5394	3901	Hohhot	5600	4904	Hohhot	8882	7745	Hohhot	9023	7957	Hohhot	10225	9011	Hohhot	10908	9616
	Baotou	7132	6068	Baotou	7259	6169	Baotou	7473	6429	Baotou	8104	7042	Baotou	9524	8581	Baotou	7752	6905	Baotou	8264	7383	Baotou	8588	7716	Baotou	8809	7903
	Wuhai	1275	1275	Wuhai	1451	1451	Wuhai	1585	1585	Wuhai	1661	1661	Wuhai	1620	1620	Wuhai	1694	1694	Wuhai	1646	1646	Wuhai	1536	1536	Wuhai	1544	1544
	Chifeng	8508	3823	Chifeng	8681	3903	Chifeng	10088	4358	Chifeng	10568	4760	Chifeng	7560	7518	Chifeng	11331	5140	Chifeng	11494	5410	Chifeng	11601	5399	Chifeng	12384	5859
	Tongliao	5799	2674	Tongliao	6134	2754	Tongliao	6156	2763	Tongliao	6624	2625	Tongliao	6558	2134	Tongliao	3466	2200	Tongliao	5967	2343	Tongliao	7114	3129	Tongliao	7533	3273
	Erdos	5479	1952	Erdos	6031	2208	Erdos	6427	2319	Erdos	6893	2546	Erdos	7227	2710	Erdos	7559	2913	Erdos	5109	1604	Erdos	5652	2180	Erdos	6074	2461
	Hulunbeier	7336	1202	Hulunbeier	7345	1276	Hulunbeier	7421	1301	Hulunbeier	7331	1703	Hulunbeier	7282	1622	Hulunbeier	7345	1624	Hulunbeier	7544	1445	Hulunbeier	9623	2437	Hulunbeier	8000	1972
	Bayan Nur	3899	1776	Bayan Nur	4061	1865	Bayan Nur	4283	1889	Bayan Nur	4237	1968	Bayan Nur	4332	2013	Bayan Nur	4439	2957	Bayan Nur	4582	3120	Bayan Nur	4956	3160	Bayan Nur	5051	2984
	Ulanqab	7758	1665	Ulanqab	7774	1724	Ulanqab	7855	3394	Ulanqab	3955	1636	Ulanqab	3995	1656	Ulanqab	4015	1665	Ulanqab	3681	1530	Ulanqab	3942	1555	Ulanqab	4155	778
Shandong	Jinan	17587	13616	Jinan	18328	14328	Jinan	19467	15218	Jinan	22752	18379	Jinan	24783	20256	Jinan	32592	27288	Jinan	34386	31428	Jinan	29035	26464	Jinan	32131	30372
	Qingdao	17696	10805	Qingdao	18310	11709	Qingdao	21593	15298	Qingdao	24113	16655	Qingdao	24946	17825	Qingdao	26270	19104	Qingdao	27675	19912	Qingdao	30867	24770	Qingdao	34578	27699
	Zibo	7832	5964	Zibo	7760	5875	Zibo	11892	9205	Zibo	12451	9898	Zibo	12638	10016	Zibo	13366	10596	Zibo	13851	10986	Zibo	14452	11413	Zibo	16099	12763
	Zaozhuang	7052	4694	Zaozhuang	4938	3161	Zaozhuang	5387	3242	Zaozhuang	5966	3392	Zaozhuang	7906	4843	Zaozhuang	8197	5094	Zaozhuang	8826	5455	Zaozhuang	9536	5903	Zaozhuang	10337	6378
	Dongying	4442	2709	Dongying	4370	2609	Dongying	4313	2777	Dongying	4322	2727	Dongying	4464	2815	Dongying	4597	2966	Dongying	6296	3610	Dongying	6482	4788	Dongying	7386	5578
	Yantai	15428	5647	Yantai	15891	6010	Yantai	17845	6711	Yantai	19621	7304	Yantai	17597	6925	Yantai	16955	6942	Yantai	17597	7397	Yantai	18097	8237	Yantai	19486	8756
	Weifang	20186	3505	Weifang	22447	5569	Weifang	24722	4078	Weifang	30227	6907	Weifang	25988	6907	Weifang	23456	6632	Weifang	23854	6701	Weifang	25432	8919	Weifang	27158	9578
	Jining	12568	3690	Jining	13910	4131	Jining	27677	8497	Jining	26509	8522	Jining	19139	7396	Jining	19704	7611	Jining	20415	8231	Jining	21605	9317	Jining	22731	9619
	Tai'an	10382	4430	Tai'an	9824	4176	Tai'an	10405	4218	Tai'an	12441	6262	Tai'an	12220	5214	Tai'an	12537	5595	Tai'an	13007	6034	Tai'an	13535	6353	Tai'an	14612	6824
	Weihai	7318	2186	Weihai	5955	1886	Weihai	4992	2018	Weihai	6569	2882	Weihai	6892	4631	Weihai	7188	5346	Weihai	7545	4981	Weihai	8097	5432	Weihai	9191	6245
	Rizhao	4541	2406	Rizhao	4819	2555	Rizhao	5071	2969	Rizhao	5218	3026	Rizhao	5050	3038	Rizhao	5472	3290	Rizhao	5780	3486	Rizhao	6200	3765	Rizhao	7148	4400
	Laiwu	2829	2829	Laiwu	5198	5198	Laiwu	2878	2878	Laiwu	3082	3082	Laiwu	3180	3180	Laiwu	3139	3139	Laiwu	3219	3219	Laiwu	3293	3293	Laiwu	3509	3509
	Linyi	12324	4830	Linyi	13030	5318	Linyi	13933	5879	Linyi	16319	6626	Linyi	16377	6796	Linyi	17447	7154	Linyi	17724	7002	Linyi	21287	9204	Linyi	24308	10364
	Dezhou	7293	2552	Dezhou	8357	2080	Dezhou	8648	1873	Dezhou	13817	2489	Dezhou	11027	3588	Dezhou	11617	3961	Dezhou	11940	4121	Dezhou	13010	4454	Dezhou	14537	5062
	Liaocheng	7696	2569	Liaocheng	7744	2807	Liaocheng	8379	2983	Liaocheng	9699	3737	Liaocheng	10134	4043	Liaocheng	10669	4326	Liaocheng	11386	4651	Liaocheng	12797	5412	Liaocheng	13720	5525
	Binzhou	6603	1998	Binzhou	6954	2067	Binzhou	8218	2110	Binzhou	8131	2422	Binzhou	8413	3261	Binzhou	8852	3883	Binzhou	9197	4097	Binzhou	9695	4054	Binzhou	10724	4917
	Heze	11916	2622	Heze	12851	2859	Heze	13082	2879	Heze	17320	3787	Heze	18099	4036	Heze	18476	4223	Heze	19515	6465	Heze	21360	6362	Heze	22377	7891
Henan	Zhengzhou	14982	10803	Zhengzhou	16003	11640	Zhengzhou	17576	12818	Zhengzhou	20471	15491	Zhengzhou	28912	21451	Zhengzhou	24449	18719	Zhengzhou	27251	20720	Zhengzhou	38049	28250	Zhengzhou	42051	30893
	Kaifeng	6368	2820	Kaifeng	7203	2912	Kaifeng	7643	3011	Kaifeng	18909	8670	Kaifeng	18114	7989	Kaifeng	7822	3510	Kaifeng	10287	5037	Kaifeng	11280	5582	Kaifeng	12354	6000
	Luoyang	12270	5136	Luoyang	13266	6839	Luoyang	13652	6693	Luoyang	14360	7194	Luoyang	15052	7708	Luoyang	16162	8260	Luoyang	16800	8754	Luoyang	17586	9155	Luoyang	19481	10142
	Pingdingshan	8945	3468	Pingdingshan	9438	3654	Pingdingshan	9830	3661	Pingdingshan	9982	3776	Pingdingshan	10333	3872	Pingdingshan	10614	3938	Pingdingshan	10807	3945	Pingdingshan	11355	4060	Pingdingshan	11820	4177
	Anyang	9654	3838	Anyang	13579	4929	Anyang	10228	3734	Anyang	11195	4038	Anyang	11247	4011	Anyang	11424	4084	Anyang	12422	4590	Anyang	13263	5449	Anyang	13807	6178
	Hebi	2652	1623	Hebi	2888	1760	Hebi	3217	1842	Hebi	3105	1707	Hebi	3288	1844	Hebi	3546	2056	Hebi	3474	1889	Hebi	3845	2137	Hebi	3923	2227
	Xinxiang	7788	2632	Xinxiang	7619	2825	Xinxiang	8345	2867	Xinxiang	8751	2925	Xinxiang	9219	3096	Xinxiang	9677	3353	Xinxiang	13813	4751	Xinxiang	14298	4902	Xinxiang	14987	5127
	Jiaozuo	7346	3920	Jiaozuo	7699	3071	Jiaozuo	7479	2881	Jiaozuo	7772	3030	Jiaozuo	8355	3333	Jiaozuo	8994	3527	Jiaozuo	8792	3576	Jiaozuo	8994	3680	Jiaozuo	8918	3660
	Puyang	5466	2631	Puyang	5783	2698	Puyang	5983	2800	Puyang	6600	3053	Puyang	6825	3192	Puyang	7253	3361	Puyang	7393	3480	Puyang	7939	3756	Puyang	8669	3991
	Xuchang	7341	1942	Xuchang	8456	1793	Xuchang	8678	1979	Xuchang	9015	2098	Xuchang	9058	2146	Xuchang	9262	2274	Xuchang	9410	3221	Xuchang	9884	3827	Xuchang	9951	3973
	Luohe	2769	1806	Luohe	3068	2048	Luohe	4184	2855	Luohe	4547	3003	Luohe	4789	3101	Luohe	5679	4314	Luohe	5679	4314	Luohe	5228	3585	Luohe	5402	3754
	Sanmenxia	3280	914	Sanmenxia	3217	940	Sanmenxia	3459	980	Sanmenxia	4713	1291	Sanmenxia	5150	1551	Sanmenxia	5218	1637	Sanmenxia	5428	2394	Sanmenxia	5297	2059	Sanmenxia	5715	2419
	Nanyang	19585	3500	Nanyang	21521	3580	Nanyang	17217	5719	Nanyang	14603	5551	Nanyang	15629	7316	Nanyang	16186	6951	Nanyang	15756	6806	Nanyang	17993	6974	Nanyang	18907	7115
	Shangqiu	10063	2890	Shangqiu	9334	2571	Shangqiu	10986	2746	Shangqiu	12584	3089	Shangqiu	12870	3247	Shangqiu	13671	3341	Shangqiu	13954	3404	Shangqiu	14756	3765	Shangqiu	15046	3918
	Xinyang	6653	1892	Xinyang	6873	1931	Xinyang	7366	2231	Xinyang	8812	1876	Xinyang	8636	2525	Xinyang	8881	2620	Xinyang	9347	2881	Xinyang	9940	3201	Xinyang	12025	4176
	Zhoukou	10946	1789	Zhoukou	8327	1325	Zhoukou	11638	1877	Zhoukou	13212	1915	Zhoukou	13902	2033	Zhoukou	15046	2266	Zhoukou	15736	2609	Zhoukou	16413	2761	Zhoukou	17602	2769
	Zhumadian	10265	1684	Zhumadian	10763	1794	Zhumadian	11000	1782	Zhumadian	11864	1972	Zhumadian	13672	2069	Zhumadian	12265	2237	Zhumadian	13904	2260	Zhumadian	12896	2312	Zhumadian	13200	2545
Shaanxi	Xi'an	15047	13172	Xi'an	21551	19108	Xi'an	230551	20437	Xi'an	23885	21829	Xi'an	24820	21926	Xi'an	26626	24141	Xi'an	27864	25206	Xi'an	30820	29307	Xi'an	33776	32177
	Tongchuan	1186	1086	Tongchuan	2156	2015	Tongchuan	2155	2004	Tongchuan	2142	1985	Tongchuan	2120	1991	Tongchuan	2158	2018	Tongchuan	2321	2163	Tongchuan	2505	2350	Tongchuan	2534	2374
	Baoji	5800	3370	Baoji	6630	3679	Baoji	4665	2371	Baoji	4824	2538	Baoji	5044	2579	Baoji	7924	4615	Baoji	6086	3592	Baoji	9858	5827	Baoji	10212	5867
	Xianyang	5972	2249	Xianyang	6280	2508	Xianyang	8566	3778	Xianyang	9290	4132	Xianyang	9690	4375	Xianyang	10219	4703	Xianyang	10767	4995	Xianyang	10820	5137	Xianyang	10982	5230
	Weinan	7312	3412	Weinan	7831	3483	Weinan	7895	3613	Weinan	7933	3647	Weinan	8156	3866	Weinan	8267	3987	Weinan	8651	4210	Weinan	9605	4577	Weinan	9680	4677
	Yan 'an	3223	1359	Yan 'an	3648	1685	Yan 'an	3100	1432	Yan 'an	3350	1584	Yan 'an	4269	1984	Yan 'an	4466	2138	Yan 'an	4621	2267	Yan 'an	5266	2707	Yan 'an	5400	2607
	Hanzhong	5231	1343	Hanzhong	5484	1305	Hanzhong	5901	1587	Hanzhong	6367	1705	Hanzhong	6191	2157	Hanzhong	5757	2136	Hanzhong	6660	2381	Hanzhong	6990	2890	Hanzhong	7194	3073
	Yulin	4853	1385	Yulin	9602	1475	Yulin	9706	1587	Yulin	5714	1691	Yulin	10926	3506	Yulin	6151	2056	Yulin	6659	2084	Yulin	7390	2468	Yulin	7622	2603
	Ankang	3605	1797	Ankang	3906	1815	Ankang	4094	1817	Ankang	4358	1793	Ankang	4288	1904	Ankang	7370	1991	Ankang	8043	2154	Ankang	8577	2257	Ankang	5523	2410
	Shangluo	2909	969	Shangluo	3217	999	Shangluo	3278	1059	Shangluo	3546	1130	Shangluo	3757	1199	Shangluo	3627	1289	Shangluo	3829	1471	Shangluo	4362	1435	Shangluo	4581	1450
Gansu	Lanzhou	10178	10050	Lanzhou	10745	9424	Lanzhou	11149	9944	Lanzhou	11349	10078	Lanzhou	12252	10944	Lanzhou	12354	10932	Lanzhou	13133	11695	Lanzhou	13692	12122	Lanzhou	13954	12074
	Jiayuguan	725	725	Jiayuguan	777	777	Jiayuguan	778	778	Jiayuguan	844	844	Jiayuguan	844	844	Jiayuguan	844	802	Jiayuguan	864	864	Jiayuguan	864	864	Jiayuguan	993	993
	Jinchang	1108	610	Jinchang	1179	669	Jinchang	1308	754	Jinchang	1228	756	Jinchang	1311	773	Jinchang	1301	785	Jinchang	1313	795	Jinchang	1385	847	Jinchang	1375	1109
	Baiyin	2463	1366	Baiyin	2331	1289	Baiyin	2468	1392	Baiyin	2572	1420	Baiyin	2683	1763	Baiyin	2656	1776	Baiyin	3055	1612	Baiyin	3341	1700	Baiyin	3603	1817
	Tianshui	4949	4003	Tianshui	3715	2077	Tianshui	3827	2112	Tianshui	4116	2254	Tianshui	4298	2340	Tianshui	4521	2480	Tianshui	4832	2593	Tianshui	5045	1800	Tianshui	5484	2986
	Wuwei	5120	3120	Wuwei	5345	2515	Wuwei	5429	3008	Wuwei	5455	3809	Wuwei	2929	1643	Wuwei	3120	1787	Wuwei	3566	2099	Wuwei	3695	2364	Wuwei	4038	2473
	Zhangye	2123	1089	Zhangye	2205	1083	Zhangye	2343	1151	Zhangye	2473	1222	Zhangye	2721	1464	Zhangye	2941	1590	Zhangye	3095	1576	Zhangye	3308	1676	Zhangye	3528	1800
	Pingliang	2745	695	Pingliang	3046	730	Pingliang	3081	752	Pingliang	3445	1384	Pingliang	3800	1419	Pingliang	3896	1404	Pingliang	4317	1404	Pingliang	4594	1214	Pingliang	4594	2249
	Jiuquan	2161	1048	Jiuquan	2223	1054	Jiuquan	2766	1109	Jiuquan	2766	1092	Jiuquan	2426	1106	Jiuquan	2171	1198	Jiuquan	2900	1203	Jiuquan	3430	1232	Jiuquan	3629	1285
	Qingyang	2537	744	Qingyang	2812	804	Qingyang	2979	1064	Qingyang	3316	1182	Qingyang	3741	1285	Qingyang	3670	1401	Qingyang	3936	1485	Qingyang	4149	1652	Qingyang	4773	1662
	Dingxi	2211	500	Dingxi	4001	501	Dingxi	3362	1599	Dingxi	3491	957	Dingxi	3755	996	Dingxi	4105	1030	Dingxi	4438	1053	Dingxi	4783	1162	Dingxi	5133	1383
	Longnan	2500	623	Longnan	2490	431	Longnan	2584	1080	Longnan	2185	438	Longnan	2529	450	Longnan	2421	310	Longnan	2691	466	Longnan	3869	469	Longnan	3749	488
Qinghai	Sining	5399	4340	Sining	15727	7532	Sining	16263	9276	Sining	7003	5606	Sining	7243	5798	Sining	7812	6367	Sining	7880	6410	Sining	8522	7005	Sining	8322	7413
										Haidong	4615	444	Haidong	4620	444	Haidong	4307	850	Haidong	1987	375	Haidong	1863	579	Haidong	2001	661
Ningxia	Yinchuan	3865	3320	Yinchuan	5461	4572	Yinchuan	5829	5021	Yinchuan	6429	5559	Yinchuan	7059	6148	Yinchuan	7578	6664	Yinchuan	8306	7226	Yinchuan	8990	7756	Yinchuan	9684	8246
	Shizuishan	1889	850	Shizuishan	1687	1146	Shizuishan	1879	1523	Shizuishan	1785	1307	Shizuishan	2012	1562	Shizuishan	2185	1696	Shizuishan	2352	1718	Shizuishan	2171	1605	Shizuishan	2240	1637
	Wuzhong	1750	792	Wuzhong	1788	832	Wuzhong	2004	872	Wuzhong	2004	872	Wuzhong	2274	872	Wuzhong	2303	1092	Wuzhong	2440	1092	Wuzhong	2647	1191	Wuzhong	2836	1271
	Guyuan	1860	561	Guyuan	1953	566	Guyuan	2019	762	Guyuan	2036	779	Guyuan	2094	724	Guyuan	2103	933	Guyuan	2204	1002	Guyuan	2513	1142	Guyuan	2670	1216
	Zhongwei	1336	598	Zhongwei	1343	620	Zhongwei	1386	613	Zhongwei	1530	651	Zhongwei	1562	669	Zhongwei	1624	703	Zhongwei	1737	779	Zhongwei	1866	813	Zhongwei	1985	884
	Jiyuan		970			965			1049			1126			1407			1473			2160			1380			1260

## Sheet: Fixed asset investment
	2010			2011			2012			2013			2014			2015			2016			2017			2018
Provinces	Citys	Fixed asset investment in the construction of municipal public facilities（10000yuan）		Citys	Fixed asset investment in the construction of municipal public facilities（10000yuan）		Citys	Fixed asset investment in the construction of municipal public facilities（10000yuan）		Citys	Fixed asset investment in the construction of municipal public facilities（10000yuan）		Citys	Fixed asset investment in the construction of municipal public facilities（10000yuan）		Citys	Fixed asset investment in the construction of municipal public facilities（10000yuan）		Citys	Fixed asset investment in the construction of municipal public facilities（10000yuan）		Citys	Fixed asset investment in the construction of municipal public facilities（10000yuan）		Citys	Fixed asset investment in the construction of municipal public facilities（10000yuan）
		whole city	Municipal district		whole city	Municipal district		whole city	Municipal district		whole city	Municipal district		whole city	Municipal district		whole city	Municipal district		whole city	Municipal district		whole city	Municipal district		whole city	Municipal district
Shanxi	Taiyuan		780811	Taiyuan		1216588	Taiyuan		1209732	Taiyuan		3326245	Taiyuan		1837657	Taiyuan		973200	Taiyuan		2863770	Taiyuan		1577685	Taiyuan		2100426
	Datong		672705	Datong		718778	Datong		520111	Datong		456096	Datong		67980	Datong		27000	Datong		296900	Datong		284811	Datong		34100
	Yangquan		97045	Yangquan		46224	Yangquan		103063	Yangquan		99984	Yangquan		121518	Yangquan		110983	Yangquan		130523	Yangquan		108199	Yangquan		3351
	Changzhi		61265	Changzhi		132791	Changzhi		122982	Changzhi		192319	Changzhi		283939	Changzhi		280957	Changzhi		184037	Changzhi		192561	Changzhi		59210
	Jincheng		2669	Jincheng		131889	Jincheng		130502	Jincheng		112995	Jincheng		94222	Jincheng		173006	Jincheng		110717	Jincheng		120670	Jincheng		120670
	Shuozhou		117849	Shuozhou		118697	Shuozhou		197818	Shuozhou		155744	Shuozhou		65783	Shuozhou		109581	Shuozhou		126262	Shuozhou		118274	Shuozhou		126603
	Jinzhong		122303	Jinzhong		119299	Jinzhong		224482	Jinzhong		280406	Jinzhong		205631	Jinzhong		258746	Jinzhong		287304	Jinzhong		303866	Jinzhong		232980
	Yuncheng		25193	Yuncheng		48544	Yuncheng		63062	Yuncheng		77041	Yuncheng		121576	Yuncheng		18191	Yuncheng		29399	Yuncheng		51464	Yuncheng		63532
	Xinzhou		54500	Xinzhou		56660	Xinzhou		221728	Xinzhou		220032	Xinzhou		103513	Xinzhou		34902	Xinzhou		67564	Xinzhou		151219	Xinzhou		83735
	Linfen		74137	Linfen		72136	Linfen		132816	Linfen		207716	Linfen		59008	Linfen		151310	Linfen		243613	Linfen		107532	Linfen		53719
	Lvliang		10767	Lvliang		80177	Lvliang		46386	Lvliang		51647	Lvliang		148086	Lvliang		101829	Lvliang		148917	Lvliang		216120	Lvliang		105692
Inner Mongolia	Hohhot		355810	Hohhot		886074	Hohhot		923993	Hohhot		527996	Hohhot		1728695	Hohhot		1440823	Hohhot		1673255	Hohhot		2137266	Hohhot		2281399
	Baotou		869045	Baotou		967220	Baotou		1072358	Baotou		790218	Baotou		1206260	Baotou		1199404	Baotou		1006220	Baotou		1036714	Baotou		397428
	Wuhai		139354	Wuhai		160000	Wuhai		192441	Wuhai		69465	Wuhai		122690	Wuhai		264885	Wuhai		204100	Wuhai		324216	Wuhai		199531
	Chifeng		174630	Chifeng		103913	Chifeng		232792	Chifeng		315422	Chifeng		234039	Chifeng		444045	Chifeng		576115	Chifeng		754251	Chifeng		524313
	Tongliao		94921	Tongliao		79818	Tongliao		265392	Tongliao		276626	Tongliao		210042	Tongliao		222903	Tongliao		161101	Tongliao		78060	Tongliao		83842
	Erdos		1062387	Erdos		2093965	Erdos		1404338	Erdos		453883	Erdos		274855	Erdos		97683	Erdos		133733	Erdos		135790	Erdos		6214
	Hulunbeier		196242	Hulunbeier		179847	Hulunbeier		453903	Hulunbeier		258058	Hulunbeier		252203	Hulunbeier		312752	Hulunbeier		144132	Hulunbeier		121282	Hulunbeier		65927
	Bayan Nur		451700	Bayan Nur		219900	Bayan Nur		298947	Bayan Nur		339781	Bayan Nur		169070	Bayan Nur		171175	Bayan Nur		107466	Bayan Nur		230512	Bayan Nur		91630
	Ulanqab		79121	Ulanqab		584627	Ulanqab		726074	Ulanqab		378108	Ulanqab		97508	Ulanqab		160277	Ulanqab		47176	Ulanqab		184408	Ulanqab		50464
Shandong	Jinan		787538	Jinan		957759	Jinan		1003467	Jinan		1432823	Jinan		1368728	Jinan		1576915	Jinan		1957752	Jinan		2538821	Jinan		2931685
	Qingdao		2059597	Qingdao		1585574	Qingdao		1786825	Qingdao		1467868	Qingdao		1586038	Qingdao		1601970	Qingdao		2387007	Qingdao		2868233	Qingdao		3324871
	Zibo		373884	Zibo		328337	Zibo		260734	Zibo		281448	Zibo		250475	Zibo		272542	Zibo		525521	Zibo		808598	Zibo		788839
	Zaozhuang		174226	Zaozhuang		220941	Zaozhuang		280485	Zaozhuang		303013	Zaozhuang		222842	Zaozhuang		164522	Zaozhuang		165935	Zaozhuang		237951	Zaozhuang		230744
	Dongying		109091	Dongying		146770	Dongying		579467	Dongying		455201	Dongying		336445	Dongying		234383	Dongying		698751	Dongying		661109	Dongying		457563
	Yantai		485503	Yantai		423462	Yantai		493354	Yantai		603935	Yantai		659912	Yantai		937551	Yantai		538585	Yantai		483550	Yantai		283130
	Weifang		200740	Weifang		313033	Weifang		217594	Weifang		216010	Weifang		295127	Weifang		190951	Weifang		279795	Weifang		313826	Weifang		360874
	Jining		274208	Jining		310148	Jining		300969	Jining		323232	Jining		205858	Jining		91704	Jining		164049	Jining		124362	Jining		203701
	Tai'an		231505	Tai'an		245595	Tai'an		242278	Tai'an		258844	Tai'an		273515	Tai'an		392851	Tai'an		363786	Tai'an		522307	Tai'an		409734
	Weihai		218972	Weihai		227513	Weihai		237061	Weihai		259819	Weihai		415204	Weihai		371570	Weihai		447152	Weihai		327074	Weihai		384943
	Rizhao		360650	Rizhao		411612	Rizhao		411721	Rizhao		413712	Rizhao		415887	Rizhao		343675	Rizhao		381406	Rizhao		591720	Rizhao		578425
	Laiwu		151000	Laiwu		161362	Laiwu		180000	Laiwu		200200	Laiwu		212091	Laiwu		113813	Laiwu		106132	Laiwu		71794	Laiwu		40456
	Linyi		400196	Linyi		273543	Linyi		404079	Linyi		454729	Linyi		746487	Linyi		402198	Linyi		490476	Linyi		403378	Linyi		372798
	Dezhou		323252	Dezhou		305073	Dezhou		540568	Dezhou		316466	Dezhou		110726	Dezhou		123115	Dezhou		130170	Dezhou		118724	Dezhou		151625
	Liaocheng		103398	Liaocheng		65088	Liaocheng		121563	Liaocheng		316882	Liaocheng		475011	Liaocheng		181771	Liaocheng		90757	Liaocheng		154786	Liaocheng		211248
	Binzhou		115662	Binzhou		226962	Binzhou		149447	Binzhou		96092	Binzhou		99643	Binzhou		140571	Binzhou		137957	Binzhou		127302	Binzhou		163992
	Heze		94601	Heze		87970	Heze		64985	Heze		75189	Heze		105579	Heze		111146	Heze		35527	Heze		69427	Heze		269116
Henan	Zhengzhou		1062514	Zhengzhou		763934	Zhengzhou		1079420	Zhengzhou		1687920	Zhengzhou		2294647	Zhengzhou		2993453	Zhengzhou		3050388	Zhengzhou		4292964	Zhengzhou		5032424
	Kaifeng		104896	Kaifeng		170715	Kaifeng		129780	Kaifeng		231148	Kaifeng		107328	Kaifeng		176828	Kaifeng		165320	Kaifeng		243987	Kaifeng		331341
	Luoyang		75267	Luoyang		134311	Luoyang		161488	Luoyang		188803	Luoyang		101297	Luoyang		31906	Luoyang		150307	Luoyang		378686	Luoyang		364996
	Pingdingshan		59456	Pingdingshan		45067	Pingdingshan		56753	Pingdingshan		98810	Pingdingshan		63346	Pingdingshan		55249	Pingdingshan		47821	Pingdingshan		86286	Pingdingshan		120702
	Anyang		76333	Anyang		94375	Anyang		46741	Anyang		15277	Anyang		45859	Anyang		80603	Anyang		119270	Anyang		158553	Anyang		202924
	Hebi		38076	Hebi		61073	Hebi		28841	Hebi		58324	Hebi		37171	Hebi		54691	Hebi		18315	Hebi		76363	Hebi		81196
	Xinxiang		40486	Xinxiang		25147	Xinxiang		54047	Xinxiang		50258	Xinxiang		38778	Xinxiang		30423	Xinxiang		77150	Xinxiang		200150	Xinxiang		37427
	Jiaozuo		47162	Jiaozuo		82271	Jiaozuo		116863	Jiaozuo		198410	Jiaozuo		170553	Jiaozuo		95310	Jiaozuo		42013	Jiaozuo		68182	Jiaozuo		170111
	Puyang		3915	Puyang		65520	Puyang		64764	Puyang		62496	Puyang		33760	Puyang		77708	Puyang		98334	Puyang		672250	Puyang		73024
	Xuchang		2462	Xuchang		17282	Xuchang		63282	Xuchang		45727	Xuchang		18088	Xuchang		42750	Xuchang		54794	Xuchang		211060	Xuchang		199625
	Luohe		45242	Luohe		23848	Luohe		69215	Luohe		29793	Luohe		9492	Luohe		16599	Luohe		158236	Luohe		178067	Luohe		273348
	Sanmenxia		27297	Sanmenxia		50821	Sanmenxia		70950	Sanmenxia		32314	Sanmenxia		31058	Sanmenxia		10583	Sanmenxia		28927	Sanmenxia		58045	Sanmenxia		34796
	Nanyang		139549	Nanyang		201072	Nanyang		366686	Nanyang		177601	Nanyang		155577	Nanyang		189282	Nanyang		289399	Nanyang		311083	Nanyang		384958
	Shangqiu		25876	Shangqiu		33787	Shangqiu		114300	Shangqiu		54830	Shangqiu		65745	Shangqiu		54230	Shangqiu		45388	Shangqiu		376908	Shangqiu		253274
	Xinyang		49511	Xinyang		26226	Xinyang		41804	Xinyang		70432	Xinyang		56069	Xinyang		22411	Xinyang		81241	Xinyang		60742	Xinyang		42356
	Zhoukou		61230	Zhoukou		36587	Zhoukou		41340	Zhoukou		61918	Zhoukou		83508	Zhoukou		87417	Zhoukou		50246	Zhoukou		69871	Zhoukou		222917
	Zhumadian		29934	Zhumadian		156096	Zhumadian		71405	Zhumadian		65531	Zhumadian		39730	Zhumadian		71477	Zhumadian		107954	Zhumadian		221836	Zhumadian		208835
Shaanxi	Xi'an		2748881	Xi'an		2219372	Xi'an		2477694	Xi'an		3071033	Xi'an		3174998	Xi'an		1893128	Xi'an		2515403	Xi'an		3047285	Xi'an		3247178
	Tongchuan		69386	Tongchuan		127523	Tongchuan		105877	Tongchuan		162555	Tongchuan		188563	Tongchuan		201818	Tongchuan		132179	Tongchuan		47320	Tongchuan		33468
	Baoji		105826	Baoji		79549	Baoji		243379	Baoji		74151	Baoji		170978	Baoji		99129	Baoji		200812	Baoji		165700	Baoji		104656
	Xianyang		142536	Xianyang		134972	Xianyang		302667	Xianyang		347190	Xianyang		554846	Xianyang		790308	Xianyang		425658	Xianyang		74598	Xianyang		13170
	Weinan		58732	Weinan		78322	Weinan		76179	Weinan		161689	Weinan		150453	Weinan		129233	Weinan		154518	Weinan		115319	Weinan		65444
	Yan 'an		47520	Yan 'an		29953	Yan 'an		61971	Yan 'an		63215	Yan 'an		18580	Yan 'an		33020	Yan 'an		109241	Yan 'an		41061	Yan 'an		142290
	Hanzhong		4860	Hanzhong		63069	Hanzhong		92187	Hanzhong		58708	Hanzhong		45437	Hanzhong		26350	Hanzhong		335022	Hanzhong		199308	Hanzhong		157110
	Yulin		28145	Yulin		79567	Yulin		234994	Yulin		328479	Yulin		261545	Yulin		163230	Yulin		142086	Yulin		111920	Yulin		105718
	Ankang		165753	Ankang		188548	Ankang		261294	Ankang		263638	Ankang		258055	Ankang		167257	Ankang		186020	Ankang		185000	Ankang		170348
	Shangluo		31988	Shangluo		49686	Shangluo		54786	Shangluo		53706	Shangluo		34901	Shangluo		6525	Shangluo		13840	Shangluo		79372	Shangluo		34823
Gansu	Lanzhou		602895	Lanzhou		557021	Lanzhou		1472719	Lanzhou		2927046	Lanzhou		2542604	Lanzhou		2605362	Lanzhou		2747199	Lanzhou		1765086	Lanzhou		1356516
	Jiayuguan		15679	Jiayuguan		37197	Jiayuguan		50255	Jiayuguan		36935	Jiayuguan		31291	Jiayuguan		15385	Jiayuguan		29194	Jiayuguan		56013	Jiayuguan		70686
	Jinchang		29322	Jinchang		23679	Jinchang		8815	Jinchang		37355	Jinchang		22144	Jinchang		24842	Jinchang		23353	Jinchang		10533	Jinchang		7312
	Baiyin		54979	Baiyin		38758	Baiyin		36807	Baiyin		30756	Baiyin		20520	Baiyin		88631	Baiyin		142770	Baiyin		134138	Baiyin		60453
	Tianshui		25909	Tianshui		30629	Tianshui		80022	Tianshui		80431	Tianshui		60540	Tianshui		84242	Tianshui		111979	Tianshui		232209	Tianshui		285742
	Wuwei		39908	Wuwei		38584	Wuwei		43631	Wuwei		15735	Wuwei		42661	Wuwei		17318	Wuwei		95791	Wuwei		40333	Wuwei		53172
	Zhangye		14722	Zhangye		16284	Zhangye		11352	Zhangye		29776	Zhangye		48201	Zhangye		81306	Zhangye		21243	Zhangye		16799	Zhangye		12345
	Pingliang		43849	Pingliang		40746	Pingliang		57890	Pingliang		109794	Pingliang		67399	Pingliang		44111	Pingliang		50892	Pingliang		74683	Pingliang		45242
	Jiuquan		25579	Jiuquan		10269	Jiuquan		33618	Jiuquan		38185	Jiuquan		14673	Jiuquan		36570	Jiuquan		24600	Jiuquan		10445	Jiuquan		25123
	Qingyang		46085	Qingyang		45332	Qingyang		76209	Qingyang		35856	Qingyang		14003	Qingyang		5525	Qingyang		66652	Qingyang		52025	Qingyang		5974
	Dingxi		14090	Dingxi		29482	Dingxi		26418	Dingxi		21414	Dingxi		16412	Dingxi		8379	Dingxi		5460	Dingxi		23646	Dingxi		11808
	Longnan		12069	Longnan		20162	Longnan		52823	Longnan		59450	Longnan		11820	Longnan		19286	Longnan		50565	Longnan		58366	Longnan		50121
Qinghai	Sining		210203	Sining		370159	Sining		388893	Sining		320149	Sining		409664	Sining		493537	Sining		711859	Sining		1060468	Sining		958989
										Haidong		36507	Haidong		18706	Haidong		101305	Haidong		60975	Haidong		213618	Haidong		272036
Ningxia	Yinchuan		199242	Yinchuan		140190	Yinchuan		127955	Yinchuan		137097	Yinchuan		147998	Yinchuan		237054	Yinchuan		246359	Yinchuan		493727	Yinchuan		414612
	Shizuishan		53474	Shizuishan		75271	Shizuishan		43368	Shizuishan		33480	Shizuishan		17859	Shizuishan		26710	Shizuishan		30514	Shizuishan		89848	Shizuishan		22908
	Wuzhong		38108	Wuzhong		44056	Wuzhong		40849	Wuzhong		41682	Wuzhong		38903	Wuzhong		23934	Wuzhong		29839	Wuzhong		65135	Wuzhong		56135
	Guyuan		18011	Guyuan		21289	Guyuan		63465	Guyuan		56124	Guyuan		41795	Guyuan		13119	Guyuan		4591	Guyuan		3127	Guyuan		4181
	Zhongwei		8273	Zhongwei		13094	Zhongwei		28102	Zhongwei		44217	Zhongwei		19660	Zhongwei		11514	Zhongwei		26974	Zhongwei		69126	Zhongwei		32424
	Jiyuan		24435			18348			20798			54295			43777			41645			79380			36693			64541

## Sheet: Road area（10,000 sq.m）
	2010	2011	2012	2013	2014	2015	2016	2017	2018
Taiyuan	2849	2752	2904	3570	3941	4140	4903	5254	6172
Datong	1767	1896	2007	2026	2029	2058	2151	2302	2302
Yangquan	581	591	603	611	620	643	643	646	843
Changzhi	473	513	557	381	658	736	762	790	804
Jincheng	379	500	529	549	572	577	584	604	616
Shuozhou	487	624	645	525	530	675	785	785	785
Jinzhong	616	616	769	1010	850	965	1095	1273	1451
Yuncheng	332	350	433	601	716	716	716	840	840
Xinzhou	238	242	435	507	552	583	641	690	772
Linfen	503	505	510	528	636	713	720	748	723
Lvliang	243	283	291	294	305	344	360	432	433
Hohhot	1740	1651	1949	2169	2245	2506	2731	2949	2956
Baotou	2246	2332	2422	2504	2669	2852	2921	3018	3035
Wuhai	744	744	755	762	1013	1429	1425	1435	1509
Chifeng	819	830	1314	1676	2022	2175	2420	2382	5396
Tongliao	865	906	959	906	1189	1189	1226	1226	1226
Erdos	2217	1794	2021	2914	2914	2949	2984	2998	2859
Hulunbeier	294	301	479	716	726	772	787	790	796
Bayan Nur	714	780	780	943	1500	1013	1105	1105	1108
Ulanqab	389	397	52	864	885	887	902	1041	1088
Jinan	5907	6361	7251	7452	7980	8358	9060	9420	10113
Qingdao	5893	6605	7528	7859	7908	7940	8057	8496	9862
Zibo	2523	3381	3673	3684	3864	3924	4171	4839	5210
Zaozhuang	1756	1916	2351	2381	2410	2481	2565	2657	2786
Dongying	1858	1906	2022	2267	2296	2357	2760	2778	2815
Yantai	3034	3335	3405	3244	3396	3516	3986	5722	6240
Weifang	3094	3251	3337	3449	3590	3666	3715	3715	4274
Jining	1898	2761	3484	4241	4456	4456	4565	5011	5378
Tai'an	1216	1542	1566	1680	1710	1739	2783	2894	3041
Weihai	1801	1812	1826	1910	2981	3105	3179	3252	3342
Rizhao	1561	1285	1321	1792	1981	2055	1794	1871	1926
Laiwu	1367	1369	1369	1675	1757	1791	1827	1830	1875
Linyi	3722	3890	3776	3979	4037	4146	4172	4260	4477
Dezhou	1230	1109	1360	1438	2846	2872	2904	2917	2932
Liaocheng	1773	1801	1889	2115	2263	2351	2392	2376	2424
Binzhou	1159	1289	1353	1508	1831	1953	1573	2199	2199
Heze	2826	1553	1264	1369	1502	1531	2145	2159	2356
Zhengzhou	3158	3362	3564	3836	4174	4720	5125	5821	6118
Kaifeng	1010	1198	1258	1326	1342	1611	1737	1882	1986
Luoyang	1650	1792	2041	2269	2349	2369	2494	2654	3017
Pingdingshan	958	995	999	1048	1081	1230	1283	1327	1373
Anyang	898	954	964	965	996	1020	1090	1119	1300
Hebi	603	664	313	722	746	755	760	847	902
Xinxiang	977	1037	1070	1084	1100	1110	1149	1179	1192
Jiaozuo	1056	1162	1189	1201	1248	1248	1264	1301	1373
Puyang	538	566	596	648	668	723	816	884	925
Xuchang	538	554	596	606	622	628	685	1701	1791
Luohe	761	761	788	805	810	984	984	1025	1025
Sanmenxia	207	289	289	316	316	334	581	621	652
Nanyang	1088	1140	1897	1908	2018	2189	2247	2130	2166
Shangqiu	719	724	888	888	918	944	957	1132	1489
Xinyang	783	817	828	411	876	891	893	903	933
Zhoukou	629	655	658	712	773	819	825	840	905
Zhumadian	867	955	1020	1046	1084	1118	1185	1206	1206
Xi'an	5342	5502	6333	7017	7200	7747	7990	5653	10601
Tongchuan	438	459	460	460	460	440	404	478	547
Baoji	2241	1278	1292	1294	1305	1341	1354	612	1360
Xianyang	836	898	910	1165	1023	978	1389	302	1065
Weinan	1028	1159	1321	1438	1438	1547	1627	747	1659
Yan 'an	178	190	195	216	227	140	140	157	599
Hanzhong	270	258	276	281	299	309	323	322	528
Yulin	489	463	488	570	852	1015	1145	741	1513
Ankang	470	470	490	517	514	535	539	237	573
Shangluo	175	184	179	185	186	187	137	107	210
Lanzhou	2162	2168	2162	2910	1959	2025	2180	1258	2752
Jiayuguan	334	346	373	385	394	405	424	424	424
Jinchang	399	431	440	460	463	478	484	102	487
Baiyin	555	581	592	626	627	629	629	437	632
Tianshui	596	597	597	597	601	604	642	356	653
Wuwei	382	322	276	322	360	465	583	207	542
Zhangye	321	334	395	418	617	664	501	253	358
Pingliang	398	398	557	557	560	141	669	464	702
Jiuquan	429	431	434	453	454	561	589	326	611
Qingyang	198	305	305	309	309	309	321	241	350
Dingxi	161	187	214	229	261	268	270	145	285
Longnan	64	74	74	74	66	70	82	62	73
Sining	737	805	823	886	913	960	1033	865	1230
Yinchuan	1652	1652	1809	1837	1881	1897	2535	1136	2660
Shizuishan	464	673	737	737	1568	1582	1582	137	1581
Wuzhong	373	425	463	499	515	518	521	172	554
Guyuan	398	398	328	386	782	784	790	296	1058
Zhongwei	350	366	536	542	542	542	423	97	576

## Sheet: Urban population size 
Provinces	Citys	2010	2011	2012	2013	2014	2015	2016	2017	2018			2010-2014	average	Whether or not	2014-2018	average	Whether or not	2010-2018	average	Whether or not
Qinghai	Sining	95.3	102.12	108.13	116.65	118.63	120.63	122.45	124.27	125.69		Sining	24.4806	4.89612	Rapid growth	5.95128	1.19026	Potential shrinkage	31.8888	3.18888	Gentle growth
Gansu	Lanzhou	187.84	187.48	187.46	185.77	185.29	186.58	188.78	189.58	193.01		Lanzhou	-1.35754	-0.271508	Slight shrinkage	4.16644	0.833288	Potential shrinkage	2.75234	0.275234	Potential shrinkage
	Jiayuguan	16.99	18.06	19.77	19.02	17.87	18.10	20.53	20.63	20.83		Jiayuguan	5.17952	1.0359	Potential shrinkage	16.5641	3.31281	Gentle growth	22.6015	2.26015	Gentle growth
	Jinchang	15.65	15.95	15.89	15.89	15.75	15.76	15.91	15.80	15.74		Jinchang	0.638978	0.127796	Potential shrinkage	-0.0634921	-0.0126984	Slight shrinkage	0.57508	0.057508	Potential shrinkage
	Baiyin	35.05	35.05	35.93	36.27	36.39	36.81	38.68	37.24	38.01		Baiyin	3.82311	0.764622	Potential shrinkage	4.45177	0.890354	Potential shrinkage	8.44508	0.844508	Potential shrinkage
	Tianshui	63.34	63.34	63.45	63.60	63.60	64.27	64.55	64.58	64.62		Tianshui	0.410483	0.0820966	Potential shrinkage	1.60377	0.320755	Potential shrinkage	2.02084	0.202084	Potential shrinkage
	Wuwei	25.00	29.14	30.80	31.40	31.70	32.00	32.63	33.89	33.89		Wuwei	26.8	5.36	Rapid growth	6.90852	1.3817	Potential shrinkage	35.56	3.556	Gentle growth
	Zhangye	17.55	19.11	18.11	18.54	18.19	24.05	24.19	24.31	26.06		Zhangye	3.64672	0.729345	Potential shrinkage	43.2655	8.65311	Rapid growth	48.49	4.849	Rapid growth
	Pingliang	25.80	27.03	28.20	28.40	30.60	31.54	31.84	27.11	25.90		Pingliang	18.6047	3.72093	Rapid growth	-15.3595	-3.0719	Severe shrinkage	0.387597	0.0387597	Potential shrinkage
	Jiuquan	22.60	22.60	23.03	23.63	25.8	25.81	25.96	26.20	26.23		Jiuquan	14.1593	2.83186	Gentle growth	1.66667	0.333333	Potential shrinkage	16.0619	1.60619	Potential shrinkage
	Qingyang	17.54	17.70	17.80	18.10	18.30	18.50	19.21	19.80	19.83		Qingyang	4.33295	0.866591	Potential shrinkage	8.36066	1.67213	Potential shrinkage	13.0559	1.30559	Potential shrinkage
	Dingxi	16.70	15.92	16.44	16.49	18.54	18.56	18.57	19.01	19.03		Dingxi	11.018	2.20359	Gentle growth	2.64293	0.528587	Potential shrinkage	13.9521	1.39521	Potential shrinkage
	Longnan	11.60	11.70	11.81	12.82	13.52	14.36	14.46	14.65	14.84		Longnan	16.5517	3.31034	Gentle growth	9.76331	1.95266	Potential shrinkage	27.931	2.7931	Gentle growth
Ningxia	Hui Autonomous Prefecture of Linxia	18.00	18.65	20.68	20.81	20.94	13.91	16.33	16.80	17.28		Hui Autonomous Prefecture of Linxia	16.3333	3.26667	Gentle growth	-17.4785	-3.4957	Severe shrinkage	-4	-0.4	Slight shrinkage
	Yinchuan	92.29	97.00	114.69	103.37	106.36	108.91	110.62	112.66	105.40		Yinchuan	15.2454	3.04908	Gentle growth	-0.902595	-0.180519	Slight shrinkage	14.2052	1.42052	Potential shrinkage
	Shizuishan	36.98	40.12	40.52	42.10	45.30	45.04	45.40	37.39	35.91		Shizuishan	22.4986	4.49973	Rapid growth	-20.7285	-4.1457	Severe shrinkage	-2.89346	-0.289346	Slight shrinkage
	Wuzhong	18.33	19.14	19.36	20.32	20.40	22.61	22.61	26.42	18.75		Wuzhong	11.293	2.25859	Gentle growth	-8.08824	-1.61765	Slight shrinkage	2.29133	0.229133	Potential shrinkage
	Guyuan	15.30	15.90	17.79	19.85	20.68	21.28	14.73	15.73	17.65		Guyuan	35.1634	7.03268	Rapid growth	-14.6518	-2.93037	Severe shrinkage	15.3595	1.53595	Potential shrinkage
	Zhongwei	18.30	18.50	18.60	18.70	18.86	18.88	16.10	17.93	17.24		Zhongwei	3.06011	0.612022	Potential shrinkage	-8.58961	-1.71792	Slight shrinkage	-5.79235	-0.579235	Slight shrinkage
Inner Mongolia	Hohhot	120.56	123.57	122.01	124.31	127.81	132.00	131.63	134.71	155.82		Hohhot	6.0136	1.20272	Potential shrinkage	21.9153	4.38307	Rapid growth	29.2468	2.92468	Gentle growth
	Baotou	151.00	151.00	152.00	153.00	141.70	143.20	136.30	137.80	137.80		Baotou	-6.15894	-1.23179	Slight shrinkage	-2.75229	-0.550459	Slight shrinkage	-8.74172	-0.874172	Slight shrinkage
	Wuhai	44.17	44.00	44.00	53.74	50.89	44.49	44.46	44.46	44.96		Wuhai	15.2139	3.04279	Gentle growth	-11.6526	-2.33052	Severe shrinkage	1.78854	0.178854	Potential shrinkage
	Erdos	53.90	56.46	55.10	40.00	25.00	28.19	30.05	23.14	26.54		Erdos	-53.6178	-10.7236	Severe shrinkage	6.16	1.232	Potential shrinkage	-50.7607	-5.07607	Severe shrinkage
	Bayan Nur	30.76	30.87	31.00	32.50	35.00	34.00	33.89	31.83	31.79		Bayan Nur	13.7841	2.75683	Gentle growth	-9.17143	-1.83429	Slight shrinkage	3.3485	0.33485	Potential shrinkage
	Ulanqab	26.10	26.26	28.48	26.70	27.50	26.53	25.67	25.56	25.61		Ulanqab	5.36398	1.0728	Potential shrinkage	-6.87273	-1.37455	Slight shrinkage	-1.87739	-0.187739	Slight shrinkage
Shaanxi	Xi'an	342.43	343.40	353.42	390.92	398.36	423.14	436.03	493.12	576.56		Xi'an	16.3333	3.26665	Gentle growth	44.7334	8.94668	Rapid growth	68.3731	6.83731	Rapid growth
	Tongchuan	39.43	40.15	40.35	39.36	39.36	39.36	39.36	40.58	39.21		Tongchuan	-0.17753	-0.035506	Slight shrinkage	-0.381098	-0.0762195	Slight shrinkage	-0.557951	-0.0557951	Slight shrinkage
	Baoji	74.65	77.87	83.18	77.52	78.87	80.57	82.26	84.09	85.85		Baoji	5.65305	1.13061	Potential shrinkage	8.85001	1.77	Potential shrinkage	15.0033	1.50033	Potential shrinkage
	Xianyang	77.51	82.55	82.97	87.24	86.72	92.73	93.22	89.90	91.05		Xianyang	11.8823	2.37647	Gentle growth	4.99308	0.998616	Potential shrinkage	17.4687	1.74687	Potential shrinkage
	Weinan	39.72	39.92	40.00	42.00	43.10	51.22	52.13	51.95	52.43		Weinan	8.50957	1.70191	Potential shrinkage	21.6473	4.32947	Rapid growth	31.999	3.1999	Gentle growth
	Yan 'an	27.56	28.25	28.40	28.64	27.61	25.10	29.69	30.57	31.12		Yan 'an	0.181422	0.0362845	Potential shrinkage	12.7128	2.54256	Gentle growth	12.9173	1.29173	Potential shrinkage
	Hanzhong	40.20	37.11	37.69	38.04	38.66	41.37	41.82	42.02	53.04		Hanzhong	-3.83085	-0.766169	Slight shrinkage	37.1961	7.43921	Rapid growth	31.9403	3.19403	Gentle growth
	Yulin	26.00	26.00	26.00	26.00	21.13	25.44	35.76	33.60	32.99		Yulin	-18.7308	-3.74615	Severe shrinkage	56.1287	11.2257	Rapid growth	26.8846	2.68846	Gentle growth
	Ankang	30.05	30.20	30.46	30.55	30.60	30.80	32.26	32.88	33.02		Ankang	1.83028	0.366057	Potential shrinkage	7.9085	1.5817	Potential shrinkage	9.88353	0.988353	Potential shrinkage
	Shangluo	12.50	12.70	14.71	15.40	16.00	15.18	23.65	23.85	25.93		Shangluo	28	5.6	Rapid growth	62.0625	12.4125	Rapid growth	107.44	10.744	Rapid growth
Shanxi	Taiyuan	272.21	283.37	291.50	295.00	302.00	307.95	310.00	288.09	293.46		Taiyuan	10.9438	2.18875	Gentle growth	-2.82781	-0.565563	Slight shrinkage	7.80647	0.780647	Potential shrinkage
	Datong	120.50	120.82	121.83	123.36	120.12	119.32	120.87	121.03	122.75		Datong	-0.315353	-0.0630705	Slight shrinkage	2.18948	0.437895	Potential shrinkage	1.86722	0.186722	Potential shrinkage
	Yangquan	55.87	56.55	57.15	57.67	57.97	58.42	55.53	61.89	61.91		Yangquan	3.75873	0.751745	Potential shrinkage	6.79662	1.35932	Potential shrinkage	10.8108	1.08108	Potential shrinkage
	Changzhi	66.52	66.88	69.74	70.11	68.82	68.41	70.43	70.89	71.48		Changzhi	3.45761	0.691521	Potential shrinkage	3.86516	0.773031	Potential shrinkage	7.4564	0.74564	Potential shrinkage
	Jincheng	33.00	40.36	42.00	43.70	47.00	48.00	49.00	49.30	49.80		Jincheng	42.4242	8.48485	Rapid growth	5.95745	1.19149	Potential shrinkage	50.9091	5.09091	Rapid growth
	Shuozhou	27.20	33.59	33.94	33.96	34.11	34.11	37.60	37.84	37.86		Shuozhou	25.4044	5.08088	Rapid growth	10.9938	2.19877	Gentle growth	39.1912	3.91912	Gentle growth
	Jinzhong	38.56	43.90	45.09	45.95	46.90	47.77	39.72	43.12	43.54		Jinzhong	21.6286	4.32573	Rapid growth	-7.16418	-1.43284	Slight shrinkage	12.9149	1.29149	Potential shrinkage
	Yuncheng	39.00	39.00	39.00	39.00	39.00	39.00	39.00	39.00	53.00		Yuncheng	0	0	Potential shrinkage	35.8974	7.17949	Rapid growth	35.8974	3.58974	Gentle growth
	Xinzhou	22.00	22.10	22.65	22.75	26.39	27.42	27.45	27.65	27.46		Xinzhou	19.9545	3.99091	Rapid growth	4.05457	0.810913	Potential shrinkage	24.8182	2.48182	Gentle growth
	Linfen	39.40	39.62	41.98	44.03	52.63	56.46	58.15	58.16	58.16		Linfen	33.5787	6.71574	Rapid growth	10.5073	2.10146	Potential shrinkage	47.6142	4.76142	Rapid growth
	Lvliang	20.53	25.03	25.03	25.03	25.32	25.32	25.46	25.95	27.90		Lvliang	23.3317	4.66634	Rapid growth	10.1896	2.03791	Potential shrinkage	35.8987	3.58987	Gentle growth
Henan	Zhengzhou	293.98	309.75	316.66	326.01	363.62	382.28	344.93	373.58	374.05		Zhengzhou	23.6887	4.73774	Rapid growth	2.86838	0.573676	Potential shrinkage	27.2365	2.72365	Gentle growth
	Kaifeng	85.96	86.37	86.66	87.29	86.17	98.46	98.65	98.80	99.10		Kaifeng	0.2443	0.0488599	Potential shrinkage	15.0052	3.00104	Gentle growth	15.2862	1.52862	Potential shrinkage
	Luoyang	203.00	203.00	203.00	203.00	203.00	203.10	203.13	203.33	206.70		Luoyang	0	0	Potential shrinkage	1.82266	0.364532	Potential shrinkage	1.82266	0.182266	Potential shrinkage
	Pingdingshan	87.12	88.85	87.00	90.97	91.92	92.22	93.12	94.05	94.55		Pingdingshan	5.50964	1.10193	Potential shrinkage	2.86118	0.572237	Potential shrinkage	8.52847	0.852847	Potential shrinkage
	Anyang	70.00	70.73	70.85	71.15	71.50	72.06	72.58	73.56	75.48		Anyang	2.14286	0.428571	Potential shrinkage	5.56643	1.11329	Potential shrinkage	7.82857	0.782857	Potential shrinkage
	Hebi	41.09	41.50	43.50	43.50	44.80	45.30	45.41	46.74	47.28		Hebi	9.02896	1.80579	Potential shrinkage	5.53571	1.10714	Potential shrinkage	15.0645	1.50645	Potential shrinkage
	Xinxiang	75.00	75.50	75.70	75.90	76.00	76.50	76.96	78.11	78.78		Xinxiang	1.33333	0.266667	Potential shrinkage	3.65789	0.731579	Potential shrinkage	5.04	0.504	Potential shrinkage
	Jiaozuo	75.60	76.08	76.54	77.01	77.40	77.90	78.40	79.10	80.10		Jiaozuo	2.38095	0.47619	Potential shrinkage	3.48837	0.697674	Potential shrinkage	5.95238	0.595238	Potential shrinkage
	Puyang	41.50	42.00	42.10	44.21	48.80	49.80	54.40	57.50	58.50		Puyang	17.5904	3.51807	Gentle growth	19.877	3.97541	Gentle growth	40.9639	4.09639	Gentle growth
	Xuchang	41.42	41.69	41.57	41.85	41.43	41.50	42.28	46.20	46.20		Xuchang	0.0241429	0.00482859	Potential shrinkage	11.5134	2.30268	Gentle growth	11.5403	1.15403	Potential shrinkage
	Luohe	54.33	55.27	55.27	55.80	55.80	55.80	58.00	58.58	60.44		Luohe	2.70569	0.541137	Potential shrinkage	8.31541	1.66308	Potential shrinkage	11.2461	1.12461	Potential shrinkage
	Sanmenxia	27.61	27.96	28.40	29.00	29.99	46.80	45.40	47.05	47.32		Sanmenxia	8.62007	1.72401	Potential shrinkage	57.7859	11.5572	Rapid growth	71.3872	7.13872	Rapid growth
	Nanyang	103.67	108.28	117.90	121.17	122.56	124.72	125.61	124.57	124.41		Nanyang	18.2213	3.64426	Rapid growth	1.50946	0.301893	Potential shrinkage	20.0058	2.00058	Potential shrinkage
	Shangqiu	95.00	96.30	96.30	96.30	96.32	96.33	96.33	96.33	96.38		Shangqiu	1.38947	0.277895	Potential shrinkage	0.0622924	0.0124585	Potential shrinkage	1.45263	0.145263	Potential shrinkage
	Xinyang	45.10	45.12	45.80	47.10	50.20	51.00	54.00	55.90	57.82		Xinyang	11.3082	2.26164	Gentle growth	15.1793	3.03586	Gentle growth	28.204	2.8204	Gentle growth
	Zhoukou	27.90	28.20	28.40	28.62	31.44	33.96	34.96	36.41	38.46		Zhoukou	12.6882	2.53763	Gentle growth	22.3282	4.46565	Rapid growth	37.8495	3.78495	Gentle growth
	Zhumadian	39.40	41.26	42.84	42.96	43.26	43.57	44.00	44.00	46.88		Zhumadian	9.79695	1.95939	Gentle growth	8.36801	1.6736	Potential shrinkage	18.9848	1.89848	Potential shrinkage
	Jiyuan City (provincial county-level city)	25.15	25.87	25.88	26.03	27.43	27.63	19.46	19.57	19.68		Jiyuan City (provincial county-level city)	9.06561	1.81312	Gentle growth	-28.2537	-5.65075	Severe shrinkage	-21.7495	-2.17495	Severe shrinkage
Shandong	Jinan	281.00	281.50	291.00	296.00	298.00	300.00	329.24	336.32	345.97		Jinan	6.04982	1.20996	Potential shrinkage	16.0973	3.21946	Gentle growth	23.121	2.3121	Gentle growth
	Qingdao	275.48	277.09	313.68	318.80	325.36	298.76	298.94	336.10	406.00		Qingdao	18.1066	3.62132	Rapid growth	24.7849	4.95697	Rapid growth	47.3791	4.73791	Rapid growth
	Zibo	150.10	143.40	153.22	149.08	152.72	159.40	165.80	165.32	172.19		Zibo	1.7455	0.349101	Potential shrinkage	12.7488	2.54976	Gentle growth	14.7169	1.47169	Potential shrinkage
	Zaozhuang	83.21	84.94	90.36	90.08	90.75	92.90	95.26	96.13	97.07		Zaozhuang	9.06141	1.81228	Gentle growth	6.96419	1.39284	Potential shrinkage	16.6567	1.66567	Potential shrinkage
	Dongying	61.28	61.58	61.39	61.48	62.60	64.43	71.80	72.81	73.58		Dongying	2.15405	0.430809	Potential shrinkage	17.5399	3.50799	Gentle growth	20.0718	2.00718	Potential shrinkage
	Yantai	137.42	137.46	138.09	139.40	143.93	144.99	151.33	150.78	154.30		Yantai	4.7373	0.94746	Potential shrinkage	7.20489	1.44098	Potential shrinkage	12.2835	1.22835	Potential shrinkage
	Weifang	119.35	122.54	122.65	123.35	124.00	124.89	126.54	126.90	129.06		Weifang	3.8961	0.779221	Potential shrinkage	4.08065	0.816129	Potential shrinkage	8.13574	0.813574	Potential shrinkage
	Jining	64.07	85.90	90.19	114.70	122.50	125.81	139.53	140.76	143.15		Jining	91.1971	18.2394	Rapid growth	16.8571	3.37143	Gentle growth	123.428	12.3428	Rapid growth
	Tai'an	58.00	58.92	64.22	64.50	64.75	65.50	80.39	82.89	83.87		Tai'an	11.6379	2.32759	Gentle growth	29.529	5.90579	Rapid growth	44.6034	4.46034	Rapid growth
	Weihai	48.46	48.80	49.26	49.77	78.15	78.64	79.34	82.53	80.89		Weihai	61.267	12.2534	Rapid growth	3.50608	0.701216	Potential shrinkage	66.9212	6.69212	Rapid growth
	Rizhao	55.02	55.60	55.19	56.03	57.18	58.42	65.01	65.84	74.82		Rizhao	3.92585	0.785169	Potential shrinkage	30.8499	6.16999	Rapid growth	35.9869	3.59869	Gentle growth
	Laiwu	45.91	46.06	46.80	57.66	58.26	59.15	59.90	65.00	68.40		Laiwu	26.9005	5.38009	Rapid growth	17.4047	3.48095	Gentle growth	48.9871	4.89871	Rapid growth
	Linyi	154.06	162.66	163.85	165.67	169.86	177.39	175.52	180.44	184.71		Linyi	10.2557	2.05115	Gentle growth	8.74249	1.7485	Potential shrinkage	19.8948	1.98948	Potential shrinkage
	Dezhou	59.83	60.65	60.84	60.94	77.48	77.93	79.64	80.37	80.82		Dezhou	29.5003	5.90005	Rapid growth	4.31079	0.862158	Potential shrinkage	35.0827	3.50827	Gentle growth
	Liaocheng	56.72	56.66	56.70	57.20	61.66	73.45	74.01	74.09	79.99		Liaocheng	8.70945	1.74189	Potential shrinkage	29.7275	5.94551	Rapid growth	41.0261	4.10261	Gentle growth
	Binzhou	61.96	62.53	63.51	65.01	67.32	76.38	76.49	76.94	77.05		Binzhou	8.65074	1.73015	Potential shrinkage	14.4534	2.89067	Gentle growth	24.3544	2.43544	Gentle growth
	Heze	68.84	66.36	68.01	69.70	67.10	68.25	83.81	85.51	91.08		Heze	-2.5276	-0.50552	Slight shrinkage	35.7377	7.14754	Rapid growth	32.3068	3.23068	Gentle growth
Nationwide		35373.54	35425.55	36989.68	37697.07	38576.50	39437.84	40299.17	40975.72	42730.01			9.05468	1.81094		10.7669	2.15339		20.7965	2.07965

[truncated: 1 more sheets:  GDP（yuan）]
